# Supplementary material for: Plastid retrograde signaling: A developmental perspective
Source: Plant Cell. 2024 Mar 28;36(10):3903–13. doi: 10.1093/plcell/koae094 (PMC11449110; doi:10.1093/plcell/koae094)
Supplement: koae094_Supplementary_Data [file koae094_supplementary_data.xlsx]

## Sheet: Wheat Arabidopsis maize rice id
Loudya, Barkan, López-Juez. Plastid retrograde signaling: A developmental perspective. Plant Cell 2024. Supplemental Data Set S1.
					Average RPM of triplicate samples																Z score values
Wheat gene ID	Gene symbol	Closest homologue in Arabidopsis	Closest homologue in maize	Closest homologue in rice	1	2	3	4	5	6	7	8	9	10	11	12	13	14	15		1	2	3	4	5	6	7	8	9	10	11	12	13	14	15
TraesCS3D02G157200	PDV1	AT5G53280	GRMZM2G144853	LOC_Os01g12460	5.56728	1.81312	1.00475	0.803314	0.610362	0.54417	0.584051	0.542229	0.70386	0.516085	0.577509	0.566448	0.17254	0.169976	2.45886		3.36605	0.531635	-0.0786873	-0.230772	-0.376452	-0.426428	-0.396317	-0.427893	-0.305861	-0.447632	-0.401257	-0.409607	-0.707011	-0.708946	1.01918
TraesCS2D02G257600	PDV2	AT2G16070	GRMZM2G145633	LOC_Os07g03130	8.85049	3.79451	3.42245	3.47697	2.46795	1.90883	1.11987	0.664234	0.191483	0.18794	0.189046	0.0638022	0.251536	0.255438	2.24737		3.05368	0.819662	0.655265	0.679355	0.233516	-0.0135341	-0.36214	-0.563466	-0.772353	-0.773919	-0.773431	-0.82877	-0.745819	-0.744095	0.136052
TraesCS2A02G266200	PDV2	AT2G16070	GRMZM2G145633	LOC_Os07g03130	5.06676	2.45314	2.4287	2.88178	3.21163	2.43184	1.82898	1.51182	0.907891	0.593007	0.546252	0.446116	0.530049	0.813953	3.25748		2.41911	0.405187	0.386359	0.735474	0.989642	0.388779	-0.0757515	-0.320142	-0.785497	-1.02813	-1.06416	-1.14132	-1.07664	-0.857881	1.02497
TraesCS2B02G275900	PDV2	AT2G16070	GRMZM2G145633	LOC_Os07g03130	5.95552	2.86384	3.09879	2.7818	2.71842	1.85279	1.14434	0.381104	0.135128	0.0957396	0.0467251	0.046656	0.0480901	0.0437665	1.44144		2.68261	0.816843	0.958632	0.767337	0.729087	0.206696	-0.220832	-0.681431	-0.829872	-0.853641	-0.883221	-0.883262	-0.882397	-0.885006	-0.04154
	PDV2				6.62426	3.03716	2.98331	3.04685	2.79933	2.06449	1.3644	0.852386	0.411501	0.292229	0.260674	0.185525	0.276558	0.371052	2.31543		2.71846	0.680564	0.666752	0.727389	0.650748	0.19398	-0.219575	-0.52168	-0.795907	-0.88523	-0.906936	-0.951116	-0.901619	-0.828994	0.373161
TraesCS2A02G488400	FtsZ1	AT5G55280	GRMZM2G119773	LOC_Os04g56970	36.2991	27.7554	30.3113	32.5121	27.195	19.0721	13.1871	6.97693	2.7041	0.874489	0.140483	0.0553599	0.0153834	0.0737602	4.62616		1.70146	1.06516	1.25551	1.41942	1.02342	0.418471	-0.0198245	-0.482328	-0.800551	-0.936812	-0.991477	-0.997817	-1.00079	-0.996447	-0.657403
TraesCS2B02G516000	FtsZ1	AT5G55280	GRMZM2G119773	LOC_Os04g56970	45.1041	34.4791	33.0729	38.5061	33.9807	26.6305	19.8886	11.3357	5.35825	1.75492	0.17637	0.0410886	0.0763597	0.0854666	6.13722		1.74369	1.08192	0.994331	1.33273	1.05088	0.593071	0.173155	-0.359553	-0.731855	-0.956286	-1.05461	-1.06303	-1.06083	-1.06027	-0.683338
TraesCS2D02G488700	FtsZ1	AT5G55280	GRMZM2G119773	LOC_Os04g56970	36.737	27.1678	26.043	26.4833	19.9216	12.7819	6.67967	3.40233	1.28361	0.310741	0.12048	0.0174078	0.0793643	0.157155	4.75859		2.08594	1.30848	1.21709	1.25286	0.71974	0.139661	-0.356127	-0.622402	-0.794542	-0.873585	-0.889043	-0.897417	-0.892384	-0.886063	-0.51221
	FtsZ1				39.3801	29.8008	29.809	32.5005	27.0324	19.4948	13.2518	7.23833	3.11532	0.98005	0.145778	0.0379521	0.0570358	0.105461	5.17399		1.8437	1.15185	1.15564	1.33501	0.931346	0.383734	-0.0675989	-0.488094	-0.775649	-0.922228	-0.978375	-0.986088	-0.984671	-0.980926	-0.61765
TraesCS1A02G276500	FtsZ2-1	AT2G36250	GRMZM2G121724	LOC_Os05g37160	29.2299	21.4176	22.805	21.5355	14.1626	8.87308	5.12402	2.06557	1.07606	0.559388	0.461765	0.420483	0.341384	0.488778	5.78495		2.06973	1.27216	1.41381	1.28421	0.531501	-0.00850761	-0.391249	-0.703487	-0.804507	-0.857254	-0.86722	-0.871435	-0.87951	-0.864462	-0.323775
TraesCS1B02G285700	FtsZ2-1	AT2G36250	GRMZM2G121724	LOC_Os05g37160	41.032	33.7641	28.5607	20.8733	13.5517	8.20024	4.48516	2.44753	1.3808	0.468965	0.576496	0.737428	0.603084	1.14971	5.69311		2.28572	1.73437	1.33964	0.756463	0.201042	-0.20493	-0.48676	-0.641338	-0.722261	-0.791434	-0.783277	-0.771068	-0.781259	-0.739792	-0.395124
TraesCS1D02G276000	FtsZ2-1	AT2G36250	GRMZM2G121724	LOC_Os05g37160	35.6853	28.3446	24.9498	20.223	12.2539	7.60532	5.23366	2.46266	1.52317	0.97147	0.700382	0.548944	0.673808	0.783089	5.09966		2.27629	1.63067	1.33209	0.91637	0.215478	-0.193369	-0.401958	-0.645669	-0.728298	-0.776821	-0.800663	-0.813983	-0.803001	-0.793389	-0.413744
TraesCS2A02G294500	FtsZ2-1	AT2G36250	GRMZM2G177224	LOC_Os03g44420	28.2194	22.5863	28.9336	29.3135	24.3053	16.1264	10.677	6.03832	2.28583	0.768152	0.299646	0.181977	0.151246	0.146869	3.39725		1.43666	0.95082	1.49826	1.53102	1.09908	0.393664	-0.0763356	-0.47641	-0.800054	-0.93095	-0.971358	-0.981506	-0.984157	-0.984534	-0.704196
TraesCS2B02G310900	FtsZ2-1	AT2G36250	GRMZM2G177224	LOC_Os03g44420	23.3328	18.8663	22.177	25.8573	23.3805	19.19	14.3416	7.85487	3.74934	1.44262	0.629327	0.366293	0.248646	0.339762	5.91779		1.24901	0.789974	1.13023	1.50845	1.25391	0.823247	0.324961	-0.34169	-0.763624	-1.00069	-1.08427	-1.11131	-1.1234	-1.11403	-0.540768
TraesCS2D02G292200	FtsZ2-1	AT2G36250	GRMZM2G177224	LOC_Os03g44420	23.7858	18.854	23.1067	22.188	17.2722	13.202	8.65106	5.10711	2.34623	0.851145	0.276337	0.151115	0.00801502	0.0859272	1.41191		1.58861	1.05318	1.51488	1.41514	0.88145	0.439562	-0.0545122	-0.439265	-0.739003	-0.901318	-0.963723	-0.977318	-0.992853	-0.984395	-0.840439
	FtsZ2-1				30.2142	23.9721	25.0888	23.3318	17.4877	12.1995	8.08541	4.32934	2.06024	0.843624	0.490659	0.40104	0.337697	0.499023	4.55078		1.81767	1.23853	1.37148	1.23528	0.697077	0.208278	-0.180976	-0.54131	-0.759625	-0.876411	-0.911753	-0.921103	-0.927363	-0.913434	-0.536341
TraesCS4A02G315500	ARC2	AT2G28000	GRMZM2G434173	LOC_Os03g64210	162.268	118.605	57.6448	22.5714	11.4348	8.03851	10.5936	12.5859	13.1262	11.1675	7.1581	3.91545	4.45744	4.85155	45.8538		2.84831	1.88659	0.543893	-0.22863	-0.473924	-0.548729	-0.492451	-0.448568	-0.436669	-0.479811	-0.568121	-0.639543	-0.627606	-0.618925	0.284185
TraesCS5B02G563900	ARC2	AT2G28000	GRMZM2G434173	LOC_Os03g64210	130.543	93.1957	41.4897	14.2456	6.32479	6.29507	5.60814	6.5821	5.42567	4.97476	5.50193	3.87911	3.87317	3.71592	23.0227		2.92185	1.90104	0.487749	-0.256919	-0.47342	-0.474233	-0.493009	-0.466387	-0.497996	-0.510321	-0.495912	-0.540268	-0.540431	-0.544729	-0.0170149
TraesCS5D02G550700	ARC2	AT2G28000	GRMZM2G434173	LOC_Os03g64210	130.113	74.1202	26.2297	7.04334	3.45921	2.2398	2.85274	3.95559	4.65895	4.55834	3.84247	2.41583	2.3105	2.58662	24.001		3.18285	1.56985	0.190242	-0.362469	-0.465719	-0.500847	-0.48319	-0.451419	-0.431157	-0.434056	-0.454678	-0.495776	-0.49881	-0.490856	0.126038
	ARC2				140.975	95.3069	41.7881	14.6201	7.07292	5.52446	6.35149	7.70788	7.73693	6.9002	5.50083	3.40347	3.54704	3.71803	30.9591		2.98434	1.78582	0.407295	-0.282672	-0.471021	-0.507936	-0.48955	-0.455458	-0.455274	-0.474729	-0.506237	-0.558529	-0.555616	-0.551503	0.131069
TraesCS5B02G120600	ARC5	AT3G19720	GRMZM2G005848	LOC_Os12g07880	13.8646	9.464	11.2198	13.2394	10.2777	8.37713	7.50143	5.06064	3.21508	2.09866	1.5721	1.08639	0.700738	1.26204	3.61063		1.71167	0.732752	1.12333	1.57259	0.913763	0.490977	0.296175	-0.246783	-0.65733	-0.905682	-1.02282	-1.13086	-1.21665	-1.09179	-0.569339
TraesCS5D02G124800	ARC5	AT3G19720	GRMZM2G005848	LOC_Os12g07880	16.9569	11.8537	16.6699	19.4552	15.8055	13.783	10.4964	7.58957	4.56685	2.99866	1.94057	1.38694	0.956708	1.28686	3.56869		1.28829	0.499598	1.24393	1.6744	1.11034	0.797771	0.289829	-0.159409	-0.626563	-0.868924	-1.03245	-1.11801	-1.1845	-1.13348	-0.780826
TraesCS5A02G114600	ARC5	AT3G19720	GRMZM2G005848	LOC_Os12g07880	22.9571	15.7386	28.7748	38.0092	36.8706	37.0182	33.2499	28.375	21.6953	16.391	12.7703	8.14522	6.26881	5.97925	8.59395		0.13776	-0.496456	0.648908	1.46024	1.3602	1.37317	1.04209	0.613777	0.0268997	-0.439135	-0.757257	-1.16361	-1.32848	-1.35392	-1.12419
	ARC5				17.9262	12.3521	18.8882	23.5679	20.9846	19.7261	17.0825	13.6751	9.82575	7.16278	5.42764	3.53952	2.64209	2.84272	5.25776		1.0459	0.245298	1.00539	1.56908	1.1281	0.887307	0.542697	0.0691949	-0.418998	-0.737914	-0.937508	-1.1375	-1.24321	-1.19306	-0.824785
TraesCS6A02G066200	ARC6	AT5G42480	GRMZM2G060451	LOC_Os02g03000	32.6128	23.5386	19.4646	17.367	15.8287	13.7211	10.9579	8.53073	6.63381	4.57613	3.20003	3.07041	2.28125	3.03815	4.29392		2.44701	1.40641	0.939225	0.698682	0.522276	0.280585	-0.0362859	-0.314627	-0.532157	-0.768124	-0.925929	-0.940794	-1.03129	-0.944494	-0.800486
TraesCS6B02G089500	ARC6	AT5G42480	GRMZM2G060451	LOC_Os02g03000	31.6487	19.7029	18.1277	14.0106	12.7607	9.4178	5.93274	3.70392	2.30781	0.920368	0.89828	0.49791	0.281492	0.404645	3.88614		2.60568	1.27254	1.09675	0.637286	0.497793	0.124732	-0.264197	-0.512932	-0.668736	-0.823573	-0.826038	-0.870719	-0.894871	-0.881127	-0.492596
TraesCSU02G117700	ARC6	AT5G42480	GRMZM2G060451	LOC_Os02g03000	21.7009	14.2796	10.744	8.86617	6.21611	2.91932	1.77598	0.97399	0.355547	0.269044	0.147765	0.0676766	0.138122	0.0267821	1.53179		2.70236	1.52496	0.964032	0.666118	0.245685	-0.277352	-0.458744	-0.58598	-0.684096	-0.69782	-0.717061	-0.729767	-0.718591	-0.736255	-0.497484
	ARC6				28.6541	19.1737	16.1121	13.4146	11.6018	8.68607	6.22221	4.40288	3.09906	1.92185	1.41536	1.212	0.900287	1.15653	3.23728		2.58502	1.4013	1	0.667362	0.421918	0.0426552	-0.253076	-0.471179	-0.62833	-0.763172	-0.823009	-0.847093	-0.881584	-0.853958	-0.596855
TraesCS1A02G208000	TOC132	AT2G16640	GRMZM2G373341	LOC_Os10g40110	17.2446	14.483	11.5275	8.27001	5.1327	3.33885	2.22252	1.6297	1.35892	1.26427	1.21524	0.626847	0.726102	0.829006	4.24432		2.34807	1.82103	1.257	0.635333	0.036602	-0.305741	-0.518782	-0.631917	-0.683594	-0.701657	-0.711015	-0.823304	-0.804362	-0.784724	-0.132938
TraesCS1B02G222000	TOC132	AT2G16640	GRMZM2G373341	LOC_Os10g40110	12.1213	8.53027	7.13469	4.68432	4.18626	3.50774	2.48966	1.94999	1.70334	1.25619	0.922616	1.39032	0.924971	0.864468	3.44928		2.66567	1.53242	1.09201	0.318724	0.161545	-0.0525824	-0.373865	-0.544173	-0.622013	-0.763124	-0.868392	-0.720796	-0.867649	-0.886742	-0.0710291
TraesCS1D02G211300	TOC132	AT2G16640	GRMZM2G373341	LOC_Os10g40110	15.7692	10.9409	9.05136	5.87643	4.60701	3.46969	1.82863	1.68409	1.1336	0.813586	0.743192	0.833125	0.564924	0.882188	3.73649		2.66205	1.55785	1.12572	0.399637	0.109328	-0.150772	-0.526073	-0.559128	-0.685022	-0.758207	-0.774306	-0.753738	-0.815074	-0.742518	-0.0897557
	TOC132				15.045	11.3181	9.23785	6.27692	4.64199	3.43876	2.18027	1.7546	1.39862	1.11135	0.960348	0.950096	0.738666	0.858554	3.81003		2.5586	1.6371	1.15824	0.451231	0.102492	-0.169698	-0.472907	-0.578406	-0.663543	-0.740996	-0.784571	-0.765946	-0.829028	-0.804661	-0.0979077
TraesCS4A02G095300	TOC75-III	AT3G46740	GRMZM2G001918	LOC_Os03g16440	84.7022	78.1351	93.516	100.206	77.1971	59.0119	38.0141	21.872	9.02374	2.29835	1.45213	0.584189	0.681966	1.44341	16.2788		1.22194	1.04651	1.4574	1.63613	1.02145	0.535643	-0.0253007	-0.456527	-0.799759	-0.979423	-1.00203	-1.02522	-1.0226	-1.00226	-0.605944
TraesCS4B02G209200	TOC75-III	AT3G46740	GRMZM2G001918	LOC_Os03g16440	81.1504	78.8239	94.3055	96.3984	77.207	60.0737	40.6081	26.3226	11.0657	3.83812	2.30477	1.17267	1.50942	2.31757	16.4881		1.14353	1.07954	1.50533	1.56289	1.03507	0.56385	0.0284855	-0.364411	-0.784024	-0.982804	-1.02498	-1.05611	-1.04685	-1.02462	-0.634889
TraesCS4D02G209900	TOC75-III	AT3G46740	GRMZM2G001918	LOC_Os03g16440	83.9016	75.2879	94.3706	94.5746	80.9819	60.4801	43.2672	28.6554	13.1909	4.76617	2.46722	1.37126	1.21915	2.48145	19.2301		1.20462	0.966001	1.49463	1.50028	1.12373	0.555799	0.0789731	-0.325799	-0.754192	-0.987572	-1.05126	-1.08162	-1.08583	-1.05086	-0.586896
	TOC75-III				83.2514	77.4156	94.064	97.0598	78.462	59.8552	40.6298	25.6167	11.0935	3.63421	2.0747	1.0427	1.13684	2.08081	17.3324		1.19003	1.03068	1.48579	1.56643	1.06008	0.551764	0.027386	-0.382245	-0.779325	-0.983267	-1.02609	-1.05432	-1.05176	-1.02592	-0.609243
TraesCS4A02G072800	TOC34	AT5G05000	GRMZM2G157157	LOC_Os03g13730	58.1427	55.8854	70.4373	75.661	64.6262	59.5901	47.844	35.2279	23.9554	12.2105	9.07777	3.68663	3.40095	4.81671	15.415		0.853372	0.766384	1.32717	1.52848	1.10323	0.909149	0.456492	-0.0296981	-0.464105	-0.91672	-1.03745	-1.2452	-1.25621	-1.20165	-0.793229
TraesCS4B02G228900	TOC34	AT5G05000	GRMZM2G157157	LOC_Os03g13730	66.7929	58.3659	73.5059	77.0477	60.9411	53.4827	42.3838	29.9656	19.8444	11.042	8.3788	3.53592	3.20795	4.04364	13.3572		1.18035	0.866902	1.43005	1.56179	0.96269	0.685266	0.272428	-0.189479	-0.565952	-0.893367	-0.992428	-1.17256	-1.18476	-1.15368	-0.807251
TraesCS4D02G230000	TOC34	AT5G05000	GRMZM2G157157	LOC_Os03g13730	65.3461	58.2681	68.8636	78.6728	65.1112	55.7797	44.5325	31.884	20.3262	10.6801	7.75287	2.80082	2.83676	3.99873	11.5165		1.1079	0.847567	1.23728	1.59808	1.09926	0.756038	0.342353	-0.122875	-0.547982	-0.90278	-1.01045	-1.19259	-1.19127	-1.14853	-0.872013
	TOC34				63.4272	57.5065	70.9356	77.1272	63.5595	56.2841	44.9201	32.3592	21.3754	11.3109	8.40315	3.34112	3.14855	4.28636	13.4296		1.04721	0.826951	1.3315	1.56278	1.05506	0.783484	0.357091	-0.114017	-0.526013	-0.904289	-1.01344	-1.20345	-1.21075	-1.16795	-0.824165
TraesCS1A02G093900	TOC159-1	AT4G02510	GRMZM2G351125	LOC_Os05g05950	132.412	131.428	167.38	160.326	145.708	134.249	117.397	99.1611	66.2885	41.3122	32.469	22.1473	19.5035	21.3756	72.3908		0.792332	0.773551	1.45982	1.32516	1.04612	0.827402	0.505716	0.157628	-0.469853	-0.946608	-1.11541	-1.31243	-1.3629	-1.32716	-0.353369
TraesCS1B02G122000	TOC159-1	AT4G02510	GRMZM2G351125	LOC_Os05g05950	139.065	126.955	164.886	161.394	149.678	137.924	119.4	100.972	64.4001	43.8419	31.5058	19.8466	17.0743	21.1057	63.5116		0.899833	0.674196	1.38094	1.31587	1.09758	0.878582	0.533428	0.190069	-0.491343	-0.874392	-1.10424	-1.32148	-1.37313	-1.29802	-0.507897
TraesCS1D02G102500	TOC159-1	AT4G02510	GRMZM2G351125	LOC_Os05g05950	132.945	131.991	170.82	159.105	144.352	129.795	119.664	100.29	68.7442	44.9926	33.4098	19.2968	16.9111	21.3227	67.651		0.800536	0.782435	1.51917	1.29689	1.01698	0.740773	0.548547	0.180966	-0.417581	-0.868234	-1.088	-1.35578	-1.40104	-1.31734	-0.438321
	TOC159-1				134.807	130.124	167.695	160.275	146.579	133.989	118.82	100.141	66.4776	43.3822	32.4615	20.4302	17.8296	21.268	67.8512		0.8309	0.743394	1.45331	1.31264	1.05356	0.815586	0.52923	0.176221	-0.459592	-0.896411	-1.10255	-1.3299	-1.37902	-1.31417	-0.433196
TraesCS2D02G306800	TIC40	AT5G16620	GRMZM2G053019	LOC_Os04g35900	73.1506	64.0111	80.2706	95.0879	87.7776	71.9842	55.7551	40.7357	25.5703	10.7055	4.75819	3.01891	2.50945	4.63699	38.9364		0.895109	0.615166	1.1132	1.56705	1.34313	0.859381	0.362287	-0.0977556	-0.562271	-1.01758	-1.19975	-1.25302	-1.26862	-1.20346	-0.152868
TraesCS2A02G308600	TIC40	AT5G16620	GRMZM2G053019	LOC_Os04g35900	68.7598	69.552	93.3631	111.353	101.289	84.5641	64.3233	46.8017	30.4003	14.407	6.65651	4.29651	3.47935	6.22491	43.5986		0.513418	0.535028	1.18454	1.67527	1.40074	0.944523	0.392399	-0.0855493	-0.532944	-0.969205	-1.18062	-1.245	-1.26729	-1.19239	-0.172925
TraesCS2B02G325100	TIC40	AT5G16620	GRMZM2G053019	LOC_Os04g35900	66.008	70.6968	90.5229	104.291	92.7373	76.7633	60.5502	43.309	25.6703	12.7995	6.14538	3.85161	3.91042	6.49005	41.5878		0.548729	0.684247	1.25726	1.65519	1.32126	0.859581	0.390987	-0.10732	-0.617117	-0.98911	-1.18143	-1.24772	-1.24602	-1.17147	-0.157066
	TIC40				69.3061	68.0867	88.0522	103.577	93.9347	77.7705	60.2095	43.6155	27.2136	12.6373	5.85336	3.72234	3.29974	5.78398	41.3743		0.652419	0.61148	1.185	1.6325	1.35505	0.887828	0.381891	-0.0968749	-0.570778	-0.991965	-1.18727	-1.24858	-1.26064	-1.18911	-0.160953
TraesCS2A02G199800	TIC20-I	AT1G04940	GRMZM2G099463	LOC_Os07g38110	3.77419	6.92271	27.1869	49.3677	52.5222	52.2059	48.8094	43.4163	36.3355	29.5521	20.6548	13.9494	8.68232	8.4529	7.23267		-1.30697	-1.13184	-0.0046801	1.22909	1.40456	1.38696	1.19804	0.898052	0.504198	0.126884	-0.368013	-0.740989	-1.03396	-1.04672	-1.1146
TraesCS2B02G227100	TIC20-I	AT1G04940	GRMZM2G099463	LOC_Os07g38110	3.23872	6.78475	28.6046	51.8923	57.2326	56.9047	52.7001	46.875	40.2665	28.5154	20.2112	13.8128	9.21052	9.61457	7.39057		-1.30331	-1.1231	-0.0141788	1.16934	1.44074	1.42408	1.21039	0.914347	0.578498	-0.0187143	-0.440748	-0.765923	-0.999817	-0.979283	-1.09231
TraesCS2D02G207600	TIC20-I	AT1G04940	GRMZM2G099463	LOC_Os07g38110	3.10529	8.13028	31.2821	51.7458	60.2426	60.1388	56.4033	51.1738	40.8529	28.9918	18.6994	13.6345	8.50499	8.42189	5.30022		-1.2623	-1.02447	0.0713261	1.03988	1.44204	1.43713	1.26032	1.01281	0.524315	-0.0370795	-0.524221	-0.763949	-1.00673	-1.01066	-1.15842
TraesCS6A02G229400	TIC20-I	AT1G04940	GRMZM2G097015	LOC_Os02g40080	11.9686	11.4963	19.2403	29.2111	31.4551	32.4175	30.4979	26.2887	21.2302	14.742	12.1746	9.07746	7.47578	7.86001	19.0225		-0.794709	-0.848525	0.0337792	1.16978	1.42544	1.53509	1.31638	0.836812	0.260489	-0.478734	-0.77124	-1.12411	-1.30659	-1.26282	0.00895536
TraesCS6B02G252100	TIC20-I	AT1G04940	GRMZM2G097015	LOC_Os02g40080	13.8576	15.0907	24.9109	32.6694	32.1499	29.4334	26.0747	21.6465	14.3949	9.29684	5.99083	4.05914	3.54562	4.11335	11.4939		-0.268932	-0.1472	0.822222	1.58811	1.53683	1.26866	0.9371	0.499963	-0.215883	-0.719151	-1.04551	-1.2362	-1.28689	-1.23085	-0.502264
TraesCS6D02G205400	TIC20-I	AT1G04940	GRMZM2G097015	LOC_Os02g40080	16.3612	17.5134	29.084	40.8032	44.5504	41.4051	39.2409	31.8466	22.6424	14.4621	9.82936	6.22621	4.89217	6.10337	15.092		-0.463802	-0.379103	0.471514	1.33305	1.60853	1.3773	1.2182	0.674607	-0.00203804	-0.603418	-0.943992	-1.20888	-1.30695	-1.21791	-0.557106
	TIC20-I				8.7176	10.9897	26.7182	42.6149	46.3588	45.4176	42.2877	36.8745	29.2871	20.9267	14.5934	10.1266	7.0519	7.42768	10.922		-0.900005	-0.775705	0.229997	1.25488	1.47635	1.40487	1.19007	0.806099	0.27493	-0.288369	-0.682287	-0.973341	-1.15682	-1.12471	-0.735956
TraesCS2A02G526000	POL1A	AT1G50840	GRMZM2G480171	LOC_Os08g07840	50.7278	23.8047	38.7105	52.9659	57.8892	59.5751	52.8569	48.0387	38.2701	26.9423	24.155	18.9604	16.7266	20.0092	25.3288		0.916199	-0.880323	0.11431	1.06555	1.39407	1.50656	1.05827	0.736766	0.0849273	-0.670959	-0.856945	-1.20358	-1.35263	-1.13359	-0.778624
TraesCS2B02G556100	POL1A	AT1G50840	GRMZM2G480171	LOC_Os04g54500	50.773	20.3803	33.8778	48.9301	52.8843	50.8193	46.1324	36.3064	24.4838	16.9758	17.9035	12.6857	11.3381	13.9391	20.8317		1.32642	-0.6671	0.218226	1.20554	1.4649	1.32946	1.02203	0.377525	-0.397944	-0.890408	-0.829561	-1.1718	-1.2602	-1.08959	-0.637491
TraesCS2D02G528800	POL1A	AT1G50840	GRMZM2G480171	LOC_Os08g07840	34.4552	16.5209	30.4402	41.2684	47.1965	43.7823	38.6404	31.668	21.924	13.4239	13.2842	10.7618	9.29912	11.9435	15.1258		0.704022	-0.677451	0.394743	1.22884	1.68548	1.42248	1.0264	0.489323	-0.261258	-0.916015	-0.926776	-1.12108	-1.23375	-1.03005	-0.784917
	POL1A				45.3187	20.2353	34.3428	47.7215	52.6567	51.3922	45.8766	38.671	28.226	19.114	18.4476	14.136	12.4546	15.2972	20.4288		0.982213	-0.741625	0.242426	1.16664	1.51482	1.4195	1.03557	0.534538	-0.191425	-0.825794	-0.871094	-1.16549	-1.28219	-1.08441	-0.733677
TraesCS7A02G503900	RPOTp	AT2G24120	GRMZM2G115564	LOC_Os06g44230	17.0847	13.719	20.7489	23.1972	21.2211	19.2971	15.1231	9.00405	4.65801	1.86243	2.31305	0.615621	0.981337	1.50067	12.0719		0.765559	0.349397	1.21862	1.52135	1.27701	1.03911	0.523012	-0.233589	-0.770962	-1.11663	-1.06091	-1.27079	-1.22557	-1.16136	0.145745
TraesCS7B02G411000	RPOTp	AT2G24120	GRMZM2G115564	LOC_Os06g44230	12.0091	10.1274	15.2339	15.2021	15.0358	13.3496	10.419	8.09347	4.67619	1.96273	1.74536	0.479991	0.628541	1.2304	8.82587		0.741646	0.399142	1.32863	1.32285	1.29257	0.985647	0.452213	0.0289124	-0.593111	-1.08702	-1.12659	-1.35691	-1.32988	-1.22032	0.162226
	RPOTp				14.5469	11.9232	17.9914	19.1997	18.1284	16.3233	12.7711	8.54876	4.6671	1.91258	2.02921	0.547806	0.804939	1.36554	10.4489		0.753603	0.374269	1.27362	1.4221	1.28479	1.01238	0.487613	-0.102338	-0.682036	-1.10182	-1.09375	-1.31385	-1.27772	-1.19084	0.153985
TraesCS3D02G342900	RCB/SVR4	AT4G28590	GRMZM2G006229	LOC_Os01g61320	5.35372	9.60324	20.7718	25.3645	23.0838	18.3517	13.6848	11.4897	6.82801	4.49998	3.74798	2.25957	2.11357	3.15739	9.90956		-0.69876	-0.141395	1.32347	1.92584	1.6267	1.00605	0.39394	0.106024	-0.505392	-0.810735	-0.909366	-1.10459	-1.12373	-0.986827	-0.10122
TraesCS3B02G381100	RCB/SVR4	AT4G28590	GRMZM2G006229	LOC_Os01g61320	5.51891	7.38801	11.2315	10.3087	7.23923	4.89603	3.85614	2.70029	1.76399	1.08778	0.672081	0.293003	0.454216	0.669395	6.11659		0.353665	0.887104	1.98403	1.72068	0.844645	0.175894	-0.120891	-0.450772	-0.717991	-0.910981	-1.02962	-1.13781	-1.0918	-1.03039	0.524241
TraesCS3A02G349000	RCB/SVR4	AT4G28590	GRMZM2G006229	LOC_Os01g61320	3.42378	3.61846	8.56094	11.0915	8.06713	5.75362	5.05894	3.09934	1.69105	0.80074	0.938078	0.335967	0.24174	0.454458	3.94653		-0.117752	-0.057695	1.46703	2.24768	1.31469	0.600986	0.386685	-0.217841	-0.652289	-0.926944	-0.884576	-1.07032	-1.09939	-1.03377	0.043512
	RCB/SVR4				4.76547	6.8699	13.5214	15.5882	12.7967	9.66713	7.5333	5.76309	3.42768	2.1295	1.78605	0.962846	0.936509	1.42708	6.65756		-0.154282	0.229338	1.59151	1.96473	1.26201	0.594309	0.219911	-0.187529	-0.625224	-0.882886	-0.941188	-1.10424	-1.10498	-1.017	0.155511
TraesCS5A02G486300	pTAC2	AT1G74850	GRMZM2G122116	LOC_Os03g60910	15.2031	15.7568	38.4201	47.7071	38.4431	31.6324	25.9364	16.7829	7.60955	3.66283	1.97985	0.417315	0.804757	0.833406	8.95212		-0.113637	-0.0774725	1.40294	2.0096	1.40445	0.959557	0.587483	-0.0104427	-0.609668	-0.867476	-0.977412	-1.07948	-1.05417	-1.0523	-0.521968
TraesCS5B02G500100	pTAC2	AT1G74850	GRMZM2G122116	LOC_Os03g60910	14.5935	14.4581	34.6557	44.5572	34.8695	28.5116	20.9901	13.5111	6.89118	4.22502	2.9891	0.933733	0.827764	1.22616	8.40961		-0.0618607	-0.071711	1.3985	2.11925	1.41406	0.951267	0.403759	-0.140647	-0.622522	-0.816597	-0.906561	-1.05617	-1.06389	-1.03489	-0.511993
TraesCS5D02G500300	pTAC2	AT1G74850	GRMZM2G122116	LOC_Os03g60910	11.8865	13.7552	29.823	33.6048	26.7552	22.9136	17.6541	11.614	6.07035	2.70609	1.90412	0.784496	0.564144	0.868357	6.72385		-0.0570292	0.114299	1.58749	1.93424	1.30622	0.954005	0.471782	-0.0820127	-0.590291	-0.898747	-0.972278	-1.07493	-1.09513	-1.06724	-0.530375
	pTAC2				13.8944	14.6567	34.2996	41.9564	33.3559	27.6859	21.5269	13.9694	6.85703	3.53131	2.29102	0.711848	0.732221	0.975976	8.02853		-0.077509	-0.0116281	1.46298	2.02103	1.37491	0.954943	0.487675	-0.0777007	-0.607494	-0.86094	-0.952084	-1.0702	-1.07106	-1.05148	-0.521445
TraesCS1A02G427200	PTAC14	AT4G20130	GRMZM5G807767	LOC_Os05g50980	11.2421	15.4244	41.8388	53.5865	44.7846	34.64	26.687	19.237	10.6911	5.37735	2.3829	0.338045	0.196794	0.129885	1.40106		-0.37656	-0.138725	1.36338	2.03144	1.5309	0.954012	0.501745	0.0780909	-0.407892	-0.710069	-0.880355	-0.99664	-1.00467	-1.00848	-0.936189
TraesCS1B02G462200	PTAC14	AT4G20130	GRMZM5G807767	LOC_Os05g50980	17.3636	24.8683	59.8914	89.8274	78.5926	65.4807	49.9677	36.8342	19.4346	8.74848	3.61071	0.517329	0.584541	0.399637	5.21256		-0.451435	-0.198457	0.98215	1.99127	1.61255	1.17056	0.647626	0.204905	-0.381622	-0.741844	-0.915034	-1.01931	-1.01704	-1.02328	-0.861037
TraesCS1D02G437000	PTAC14	AT4G20130	GRMZM5G807767	LOC_Os05g50980	18.3096	21.1686	57.2387	82.7235	66.3252	53.0706	41.8548	28.7152	15.0611	7.18612	3.12115	0.406871	0.14041	0.247327	2.61275		-0.31248	-0.204004	1.16454	2.13146	1.50929	1.0064	0.580854	0.0823218	-0.435729	-0.734515	-0.888745	-0.991728	-1.00184	-0.997781	-0.908034
	PTAC14				15.6384	20.4871	52.9896	75.3791	63.2341	51.0638	39.5031	28.2621	15.0623	7.10398	3.03825	0.420748	0.307248	0.25895	3.07546		-0.380158	-0.180395	1.17002	2.05139	1.55091	1.04366	0.576742	0.121773	-0.408414	-0.728809	-0.894711	-1.00256	-1.00785	-1.00985	-0.901753
TraesCS3A02G365700	FLN1	AT3G54090	GRMZM2G466780	LOC_Os01g63220	12.7494	14.2962	31.6705	42.7811	38.5481	29.941	21.4947	14.2174	6.51455	1.9445	0.622202	0.171659	0.140759	0.217143	1.81442		-0.118995	-0.0123225	1.18588	1.95211	1.66018	1.0666	0.484109	-0.0177601	-0.548978	-0.864146	-0.955337	-0.986408	-0.988539	-0.983271	-0.873117
TraesCS3B02G397500	FLN1	AT3G54090	GRMZM2G466780	LOC_Os01g63220	9.06504	11.2426	23.4308	30.7572	24.9652	17.5259	13.0577	8.25818	4.03552	1.72009	1.0602	0.419072	0.249686	0.183477	1.21747		-0.0760144	0.14542	1.38485	2.12988	1.54089	0.784383	0.330006	-0.158064	-0.587471	-0.822929	-0.890034	-0.955231	-0.972456	-0.979189	-0.874041
TraesCS3D02G358800	FLN1	AT3G54090	GRMZM2G466780	LOC_Os01g63220	11.1917	10.6294	21.8265	30.6386	23.0168	17.9039	13.0067	8.09234	4.98341	3.10778	1.0745	0.378349	0.162122	0.232142	2.48396		0.13682	0.0765518	1.27668	2.22118	1.40426	0.85624	0.331346	-0.195379	-0.528601	-0.729635	-0.947566	-1.02218	-1.04536	-1.03785	-0.796497
	FLN1				11.0021	12.0561	25.6426	34.7257	28.8434	21.7903	15.853	10.1893	5.17783	2.25746	0.918969	0.323027	0.184189	0.21092	1.83862		-0.0193965	0.0698832	1.28247	2.10106	1.53511	0.902408	0.381821	-0.123735	-0.555017	-0.80557	-0.930979	-0.98794	-1.00212	-1.0001	-0.847885
TraesCS1B02G222400	MurE-like	AT1G63680	GRMZM2G009070	LOC_Os10g40130	14.5224	14.2682	31.4727	42.2078	32.1747	24.9905	17.7078	11.2259	5.38274	1.54556	1.16582	0.429355	0.157366	0.243546	1.80037		0.0925736	0.0735343	1.36207	2.16607	1.41464	0.876583	0.331144	-0.154311	-0.591936	-0.87932	-0.90776	-0.962917	-0.983288	-0.976834	-0.860236
TraesCS1D02G211600	MurE-like	AT1G63680	GRMZM2G009070	LOC_Os10g40130	17.1662	16.9861	39.5416	57.1544	50.6454	41.4713	34.6337	26.4427	14.7155	8.14237	5.71745	1.6771	1.17904	1.38362	6.71219		-0.241663	-0.251545	0.98587	1.95213	1.59504	1.09174	0.716618	0.267255	-0.376112	-0.736722	-0.869756	-1.09141	-1.11874	-1.10751	-0.815184
TraesCS1A02G208400	MurE-like	AT1G63680	GRMZM2G009070	LOC_Os10g40130	14.2373	14.3817	37.0274	53.5914	47.2016	41.0228	36.269	30.4327	20.4404	13.0676	7.64199	3.66105	2.0391	1.9208	9.80628		-0.475495	-0.466852	0.888376	1.87964	1.49724	1.12748	0.842984	0.493718	-0.104269	-0.54549	-0.870186	-1.10842	-1.20549	-1.21257	-0.740665
	MurE-like				15.3086	15.212	36.0139	50.9845	43.3405	35.8282	29.5368	22.7005	13.5129	7.58519	4.84175	1.9225	1.12517	1.18265	6.10628		-0.208195	-0.214954	1.07877	1.99928	1.50231	1.03193	0.630249	0.202221	-0.357439	-0.720511	-0.882568	-1.05425	-1.10251	-1.09897	-0.805362
TraesCS3B02G425900	PTAC10	AT3G48500	GRMZM2G091419	LOC_Os01g67570	24.8305	23.4977	51.5762	71.8397	64.6684	56.1703	42.2545	29.0103	16.652	6.95056	2.2191	0.674547	0.313254	0.477207	9.7748		-0.0789148	-0.134367	1.03384	1.87691	1.57855	1.22498	0.646015	0.0949857	-0.419184	-0.822815	-1.01967	-1.08393	-1.09896	-1.09214	-0.705312
TraesCS3D02G387600	PTAC10	AT3G48500	GRMZM2G091419	LOC_Os01g67570	33.6234	32.8248	65.8619	94.1818	89.6521	78.1077	59.4963	39.4358	22.451	11.2314	2.36635	0.803738	0.358732	0.462019	15.1023		-0.0858959	-0.110628	0.912411	1.78937	1.6491	1.29162	0.715292	0.0940912	-0.431866	-0.779294	-1.05381	-1.1022	-1.11598	-1.11278	-0.659427
TraesCS3A02G393900	PTAC10	AT3G48500	GRMZM2G091419	LOC_Os01g67570	37.6354	33.9781	66.7679	99.9043	96.8821	93.0219	78.5477	59.0375	38.1981	20.9091	5.12106	1.22898	0.46276	0.575464	13.7748		-0.152716	-0.255495	0.665977	1.59719	1.51226	1.40378	0.997016	0.448734	-0.136904	-0.622766	-1.06645	-1.17582	-1.19736	-1.19419	-0.823257
	PTAC10				32.0298	30.1002	61.402	88.6419	83.7342	75.7666	60.0995	42.4945	25.767	13.0303	3.2355	0.902423	0.378249	0.504897	12.884		-0.105842	-0.16683	0.870744	1.75449	1.57997	1.30679	0.786108	0.212604	-0.329318	-0.741625	-1.04664	-1.12065	-1.13743	-1.13304	-0.729332
TraesCS3A02G297500	pTAC12/HEMERA	AT2G34640	GRMZM5G897926	LOC_Os01g56350	18.0457	25.9764	71.5347	105.576	106.375	98.7252	94.2046	87.9528	69.9818	48.7443	35.9154	28.0175	20.9421	19.8134	21.1518		-1.15101	-0.915852	0.435014	1.44437	1.46807	1.24125	1.10721	0.921832	0.388967	-0.240752	-0.621148	-0.855329	-1.06512	-1.09859	-1.05891
TraesCS3B02G339200	pTAC12/HEMERA	AT2G34640	GRMZM5G897926	LOC_Os01g56350	22.8391	26.8019	69.2811	117.756	121.993	114.844	100.235	85.8949	56.8944	33.5822	14.0507	5.51173	2.48628	3.1926	12.9111		-0.678643	-0.588131	0.382107	1.48929	1.58606	1.42278	1.0891	0.761572	0.0991919	-0.433266	-0.879373	-1.0744	-1.14351	-1.12737	-0.905402
TraesCS3D02G304800	pTAC12/HEMERA	AT2G34640	GRMZM5G897926	LOC_Os01g56350	24.5822	26.1626	59.6541	88.446	90.6394	80.8272	68.1723	54.9195	34.7617	17.8783	7.87499	6.6191	4.59598	7.69457	15.4761		-0.479788	-0.427987	0.669754	1.61345	1.68535	1.36374	0.948951	0.514569	-0.146136	-0.699519	-1.02739	-1.06856	-1.13487	-1.03331	-0.778256
	pTAC12/HEMERA				21.8223	26.3136	66.8233	103.926	106.336	98.1321	87.5372	76.2557	53.8793	33.4016	19.2803	13.3828	9.34145	10.2335	16.513		-0.769812	-0.64399	0.495625	1.51571	1.57983	1.34259	1.04842	0.732658	0.114008	-0.457846	-0.842638	-0.99943	-1.1145	-1.08642	-0.914188
TraesCS6A02G303300	PPR5	AT4G39620	GRMZM2G025409	LOC_Os02g51480	5.45512	6.45968	17.2444	28.1132	26.2007	24.1888	20.3436	16.7541	11.9025	6.87523	5.31283	2.12889	0.934169	1.24352	2.67304		-0.67433	-0.566236	0.594225	1.76373	1.55795	1.34146	0.927709	0.541464	0.0194275	-0.521523	-0.68964	-1.03224	-1.1608	-1.12751	-0.973688
TraesCS6B02G332800	PPR5	AT4G39620	GRMZM2G025409	LOC_Os02g51480	5.57206	6.74273	19.3719	33.9309	32.8259	31.9522	26.755	21.1678	14.145	7.07107	3.50249	0.697416	0.350258	0.515884	1.63778		-0.660974	-0.566348	0.45449	1.63132	1.542	1.47138	1.05128	0.599655	0.0319945	-0.539807	-0.828262	-1.055	-1.08306	-1.06967	-0.978989
TraesCS6D02G282900	PPR5	AT4G39620	GRMZM2G025409	LOC_Os02g51480	4.82358	5.7398	18.9374	33.2158	32.2876	27.4347	24.8529	19.2692	12.7488	6.99033	4.34056	0.890175	0.603408	0.601623	2.61886		-0.710746	-0.631332	0.512575	1.75017	1.66971	1.24909	1.02531	0.541333	-0.02382	-0.522941	-0.752612	-1.05168	-1.07653	-1.07669	-0.901841
	PPR5				5.28359	6.31407	18.5179	31.7533	30.4381	27.8586	23.9838	19.0637	12.9321	6.97888	4.38529	1.23883	0.629278	0.78701	2.3099		-0.682017	-0.587972	0.52043	1.71507	1.58989	1.35398	1.00143	0.560817	0.00920068	-0.52809	-0.756838	-1.04631	-1.1068	-1.09129	-0.951506
TraesCS4A02G079200	SVR7	AT4G16390	GRMZM2G128665	LOC_Os03g11670	2.9403	5.99116	14.7299	25.0666	27.2227	28.1272	27.7718	24.036	15.5535	9.28504	3.54422	1.34811	0.710949	1.09623	4.47462		-0.930932	-0.642678	0.182981	1.15962	1.36334	1.4488	1.41522	1.06225	0.260803	-0.331463	-0.873872	-1.08137	-1.14157	-1.10517	-0.785965
TraesCS4B02G245000	SVR7	AT4G16390	GRMZM2G128665	LOC_Os03g11670	3.18043	5.33865	17.9108	28.3205	28.9336	29.2971	26.6034	20.7737	12.8652	7.22196	1.72557	0.673815	0.710833	0.824486	5.83585		-0.857706	-0.662864	0.472135	1.41191	1.46726	1.50008	1.25689	0.730595	0.0166206	-0.492841	-0.989049	-1.084	-1.08066	-1.0704	-0.617977
TraesCS4D02G244400	SVR7	AT4G16390	GRMZM2G128665	LOC_Os03g11670	2.41232	6.23498	15.3298	24.6076	28.1329	27.2113	25.6413	20.5159	14.2918	9.65143	3.92098	2.51988	1.69126	2.8501	9.26059		-1.09275	-0.696397	0.246593	1.20856	1.57408	1.47852	1.31574	0.784319	0.138967	-0.342164	-0.936323	-1.0816	-1.16751	-1.04736	-0.382688
	SVR7				2.84435	5.85493	15.9901	25.9982	28.0964	28.2118	26.6722	21.7752	14.2368	8.71948	3.06359	1.51393	1.03768	1.59027	6.52369		-0.960462	-0.667313	0.30057	1.26003	1.46822	1.4758	1.32929	0.859055	0.138797	-0.388822	-0.933082	-1.08232	-1.12991	-1.07431	-0.595543
TraesCS4A02G246600	PGR3	AT4G31850	GRMZM2G372632	LOC_Os10g28600	1.96487	0.964965	4.46118	6.9297	7.21635	6.8181	5.28041	4.7218	4.05179	2.78225	4.2304	3.6688	3.44873	3.33221	1.80935		-1.18074	-1.73059	0.191979	1.54942	1.70705	1.48805	0.642477	0.335294	-0.0331418	-0.731262	0.0650745	-0.243749	-0.364767	-0.428838	-1.26626
TraesCS4D02G067300	PGR3	AT4G31850	GRMZM2G372632	LOC_Os10g28600	4.53833	3.24318	6.67535	9.68701	10.8111	9.94951	9.32905	7.76921	6.84386	7.21606	6.34688	7.16813	6.45622	6.41815	3.00428		-1.12313	-1.70683	-0.160025	1.19727	1.70387	1.31557	1.03594	0.332956	-0.0840778	0.0836614	-0.308055	0.0620619	-0.25878	-0.275939	-1.81449
TraesCS4B02G068200	PGR3	AT4G31850	GRMZM2G372632	LOC_Os10g28600	4.03421	2.35467	7.29738	11.077	13.0064	12.9066	12.1254	12.2892	11.1277	10.1903	11.4188	14.3035	12.501	12.5275	6.35235		-1.80631	-2.29563	-0.855602	0.245565	0.807687	0.778617	0.550999	0.598721	0.260336	-0.0127715	0.345141	1.18559	0.660434	0.668157	-1.13093
	PGR3				3.51247	2.1876	6.14464	9.23123	10.3446	9.89141	8.91161	8.26006	7.34112	6.72953	7.33202	8.38015	7.46864	7.42595	3.72199		-1.37006	-1.91102	-0.274549	0.997416	1.4062	1.19408	0.74314	0.422324	0.0477054	-0.220124	0.0340533	0.334634	0.0122958	-0.0122066	-1.4039
TraesCS2A02G403371	PPR103	AT5G03800	GRMZM2G170896	LOC_Os07g07620	4.24462	3.33552	6.41887	10.1964	11.7083	10.6289	9.79126	7.95573	6.27511	3.74274	3.55389	2.72386	2.10743	2.05449	4.19443		-0.522289	-0.804218	0.151989	1.32347	1.79234	1.45761	1.19784	0.6286	0.107407	-0.677932	-0.736498	-0.993906	-1.18507	-1.20149	-0.537855
TraesCS2B02G421400	PPR103	AT5G03800	GRMZM2G170896	LOC_Os07g07620	3.78408	2.14859	5.28554	9.25971	10.8854	10.3408	10.5339	8.35676	7.04022	4.59095	3.78309	3.46172	1.80622	1.34571	2.22218		-0.56301	-1.05483	-0.1115	1.08359	1.57246	1.40868	1.46676	0.812062	0.416159	-0.320372	-0.563308	-0.659949	-1.15778	-1.29627	-1.0327
TraesCS2D02G400500	PPR103	AT5G03800	GRMZM2G170896	LOC_Os07g07620	4.10472	2.52964	6.53923	10.3932	11.7101	11.2334	10.5726	8.20912	7.25205	4.86883	4.35353	3.12566	2.01174	2.61584	3.04067		-0.612769	-1.07994	0.10931	1.2524	1.64301	1.5016	1.30561	0.6046	0.320732	-0.386134	-0.538971	-0.90316	-1.23355	-1.05437	-0.928367
	PPR103				4.04447	2.67125	6.08121	9.94977	11.4346	10.7344	10.2993	8.17387	6.85579	4.40084	3.89684	3.10375	1.97513	2.00535	3.15242		-0.566023	-0.979661	0.0499331	1.21982	1.66927	1.45596	1.3234	0.681754	0.281433	-0.461479	-0.612926	-0.852338	-1.19214	-1.18404	-0.832974
TraesCS7A02G495500	PPR10	AT2G18940	GRMZM2G177169	LOC_Os05g19380	1.78676	3.48088	8.84136	15.6365	20.4966	23.2121	23.2394	22.1486	21.7984	21.497	18.8589	14.125	7.52396	7.09341	3.95383		-1.61008	-1.39115	-0.698442	0.179663	0.807717	1.15863	1.16215	1.0212	0.975939	0.937	0.596084	-0.0156581	-0.868684	-0.924322	-1.33004
TraesCS7B02G401800	PPR10	AT2G18940	GRMZM2G177169	LOC_Os05g19380	1.67992	2.50349	5.23368	10.0923	14.2021	15.4228	16.0734	14.3138	13.0147	13.1189	10.4354	6.67283	4.48227	3.40265	2.18309		-1.39617	-1.23592	-0.704696	0.240659	1.04033	1.27785	1.40443	1.06205	0.809286	0.829564	0.30742	-0.424675	-0.850901	-1.06097	-1.29826
TraesCS7D02G482800	PPR10	AT2G18940	GRMZM2G177169	LOC_Os05g19380	1.77847	2.06965	6.33078	12.4092	16.9332	18.8562	21.772	20.5437	18.2995	17.0684	14.6902	9.60638	5.82646	4.93543	8.30813		-1.54082	-1.49676	-0.85202	0.0676864	0.752206	1.04316	1.48435	1.2985	0.958928	0.772653	0.412822	-0.356399	-0.928328	-1.06315	-0.552833
	PPR10				1.74838	2.68468	6.80194	12.7126	17.2106	19.1637	20.3616	19.002	17.7042	17.2281	14.6615	10.1347	5.94423	5.14383	4.81501		-1.51569	-1.37461	-0.751719	0.162669	0.866751	1.15988	1.35031	1.12725	0.914718	0.846406	0.438775	-0.265577	-0.882638	-1.01615	-1.06038
TraesCS3A02G275700	W tRNA-Syn	AT2G25840	GRMZM2G177970	LOC_Os01g54020	9.54202	9.94785	21.3548	38.1435	44.4684	46.639	44.248	43.474	40.8549	32.9284	25.1216	19.4699	10.884	8.66866	7.68474		-1.17579	-1.14829	-0.375407	0.762135	1.19069	1.33776	1.17575	1.12331	0.945845	0.408781	-0.120183	-0.503116	-1.08487	-1.23497	-1.30163
TraesCS3B02G309400	W tRNA-Syn	AT2G25840	GRMZM2G177970	LOC_Os01g54020	10.529	10.9569	24.3581	42.4188	52.0365	56.1977	54.1464	56.6777	50.864	43.569	33.6139	22.8934	12.1775	9.95828	8.94989		-1.19394	-1.17081	-0.446631	0.529343	1.04907	1.27394	1.16309	1.29988	0.985708	0.591501	0.0535392	-0.525779	-1.10485	-1.22478	-1.27927
TraesCS3D02G275600	W tRNA-Syn	AT2G25840	GRMZM2G177970	LOC_Os01g54020	10.5342	11.0923	24.0156	43.7214	51.7586	55.0773	54.407	53.4602	46.6697	37.3867	27.5154	17.8181	9.74055	8.00352	9.35295		-1.10372	-1.07318	-0.365985	0.71237	1.15218	1.33379	1.29711	1.2453	0.873707	0.36572	-0.174467	-0.705127	-1.14715	-1.24221	-1.16836
	W tRNA-Syn				10.2017	10.6657	23.2428	41.4279	49.4212	52.638	50.9338	51.204	46.1295	37.9614	28.7503	20.0605	10.934	8.87682	8.66252		-1.15782	-1.13076	-0.396008	0.667949	1.13065	1.31516	1.21198	1.22283	0.935087	0.455334	-0.0803702	-0.578007	-1.11229	-1.23398	-1.24975
TraesCS4B02G347000	PRPL11	AT1G32990	GRMZM2G176820	LOC_Os03g03020	9.36474	21.3344	71.1856	146.231	177.853	193.414	205.261	202.383	208.714	196.325	172.053	99.5111	45.1583	30.1225	16.8845		-1.43286	-1.27744	-0.630173	0.34423	0.754803	0.956859	1.11067	1.07331	1.15552	0.994651	0.6795	-0.262391	-0.968113	-1.16334	-1.33522
TraesCS4D02G341900	PRPL11	AT1G32990	GRMZM2G176820	LOC_Os03g03020	7.00512	18.6252	66.1075	138.876	171.277	189.084	197.661	195.94	200.022	183.212	147.62	71.6612	26.7859	15.2623	8.88196		-1.3248	-1.17416	-0.558637	0.384676	0.804708	1.03554	1.14673	1.12441	1.17733	0.959423	0.498026	-0.486643	-1.06837	-1.21776	-1.30047
TraesCS5A02G515700	PRPL11	AT1G32990	GRMZM2G176820	LOC_Os03g03020	8.6463	18.4518	67.252	142.205	170.201	190.368	203.06	198.051	209.932	196.811	180.938	113.166	49.9517	21.1309	8.75109		-1.40985	-1.28412	-0.658357	0.302759	0.661745	0.920341	1.08309	1.01886	1.17122	1.00296	0.799429	-0.0696068	-0.880197	-1.24976	-1.40851
	PRPL11				8.33872	19.4705	68.1817	142.437	173.11	190.955	201.994	198.791	206.223	192.116	166.87	94.7795	40.632	22.1719	11.5059		-1.38917	-1.24524	-0.615722	0.343888	0.740419	0.970912	1.1135	1.07219	1.16802	0.985677	0.658985	-0.27288	-0.972228	-1.21029	-1.34807
TraesCS6A02G319100	PRPL29	AT5G65220	GRMZM2G028216	LOC_Os02g51790	7.84289	22.3737	71.7805	145.011	183.453	198.78	215.287	213.914	216.603	211.155	180.188	99.2601	39.4845	19.749	9.61888		-1.37774	-1.20283	-0.608111	0.273375	0.736112	0.9206	1.11929	1.10277	1.13513	1.06957	0.696807	-0.277335	-0.996864	-1.23442	-1.35636
TraesCS6B02G349300	PRPL29	AT5G65220	GRMZM2G028216	LOC_Os02g51790	6.95106	19.721	66.3699	137.954	169.946	190.918	194.984	195.31	204.164	196.54	161.782	87.7811	38.0815	20.6947	12.1961		-1.39068	-1.2241	-0.615575	0.318215	0.735545	1.00912	1.06216	1.06641	1.18191	1.08245	0.629052	-0.336272	-0.98459	-1.2114	-1.32226
TraesCS6D02G298300	PRPL29	AT5G65220	GRMZM2G028216	LOC_Os02g51790	8.40771	20.6084	70.6508	146.925	178.518	196.892	204.716	205.938	209.479	199.957	165.305	87.1517	37.1162	21.9295	10.2799		-1.36936	-1.21635	-0.588724	0.367891	0.764128	0.994564	1.0927	1.10802	1.15244	1.03301	0.598415	-0.381773	-1.00931	-1.19978	-1.34588
	PRPL29				7.73389	20.901	69.6004	143.297	177.306	195.53	204.996	205.054	210.082	202.551	169.092	91.3976	38.2274	20.7911	10.6983		-1.37926	-1.21442	-0.604137	0.319827	0.745262	0.97476	1.09139	1.0924	1.15649	1.06168	0.641425	-0.331793	-0.99692	-1.2152	-1.3415
TraesCS5A02G404500	PRPS9	AT1G74970	AC234157.1_FG002	LOC_Os03g55930	7.37108	17.2206	56.2928	114.475	134.604	148.632	153.251	150.694	152.672	151.503	114.867	56.3067	29.5337	22.9612	11.5553		-1.38927	-1.21983	-0.547677	0.453225	0.799495	1.04082	1.12027	1.07628	1.11032	1.0902	0.459969	-0.547438	-1.00801	-1.12107	-1.31729
TraesCS5B02G409400	PRPS9	AT1G74970	AC234157.1_FG002	LOC_Os03g55930	8.79255	21.9218	68.4197	136.445	162.27	177.346	184.142	178.695	183.581	180.94	142.105	81.0996	46.5469	34.0791	9.89547		-1.44902	-1.25678	-0.575927	0.420136	0.798287	1.01904	1.11855	1.03879	1.11034	1.07167	0.503018	-0.39026	-0.896201	-1.07876	-1.43287
TraesCS5D02G414600	PRPS9	AT1G74970	AC234157.1_FG002	LOC_Os03g55930	7.12218	16.0189	54.4013	110.214	131.211	149.264	152.278	155.286	163.838	161.55	135.86	78.6993	43.0732	32.6254	14.4423		-1.48282	-1.33049	-0.673309	0.282318	0.641823	0.950926	1.00254	1.05404	1.20046	1.16128	0.721427	-0.257279	-0.86727	-1.04616	-1.35749
	PRPS9				7.76194	18.3871	59.7046	120.378	142.695	158.414	163.224	161.558	166.697	164.664	130.944	72.0352	39.7179	29.8886	11.9644		-1.44037	-1.26903	-0.598971	0.385226	0.746535	1.00359	1.08045	1.05637	1.14037	1.10772	0.561471	-0.398326	-0.923826	-1.082	-1.36922
TraesCS7D02G288700	FUG1	AT1G17220	GRMZM2G007038	LOC_Os05g49970	19.7629	25.3399	81.9552	167.178	227.772	252.619	275.838	289.012	274.174	257.275	223.981	235.859	184.557	161.794	86.5888		-1.86482	-1.80159	-1.15972	-0.193513	0.49346	0.775154	1.0384	1.18776	1.01953	0.827948	0.450482	0.585143	0.0035099	-0.254559	-1.10719
TraesCS7A02G287900	FUG1	AT1G17220	GRMZM5G863454	LOC_Os05g49970	15.195	15.3874	52.9124	91.4954	135.871	156.871	174.167	193.14	182.18	172.382	147.172	153.741	116.521	104.428	52.0478		-1.76598	-1.76266	-1.11534	-0.449757	0.315747	0.678003	0.976375	1.30367	1.1146	0.945584	0.510697	0.624014	-0.0180456	-0.226662	-1.13025
TraesCS7B02G183700	FUG1	AT1G17220	GRMZM5G863454	LOC_Os05g49970	7.64939	13.4666	47.3788	88.5603	125.869	139.327	153.803	174.334	159.503	152.545	138.451	146.887	121.374	110.582	55.3398		-1.94154	-1.83011	-1.18049	-0.391629	0.323052	0.580846	0.858153	1.25143	0.967338	0.834055	0.564056	0.725667	0.236935	0.0302221	-1.02799
	FUG1				14.2024	18.0646	60.7488	115.745	163.171	182.939	201.27	218.829	205.286	194.068	169.868	178.829	140.817	125.601	64.6588		-1.85744	-1.79812	-1.15185	-0.344967	0.37742	0.678001	0.957642	1.24762	1.03382	0.869196	0.508412	0.644941	0.0741332	-0.150333	-1.08848
TraesCS6A02G209800	EF-TU/SVR11	AT4G20360	GRMZM2G106061	LOC_Os02g38210	53.0078	95.151	287.634	547.502	709.745	820.597	877.843	898.054	897.243	845.321	677.432	540.581	411.212	354.068	163.891		-1.68479	-1.54056	-0.881798	0.00758528	0.562853	0.94224	1.13816	1.20733	1.20456	1.02685	0.452265	-0.0161016	-0.45886	-0.654431	-1.3053
TraesCS6B02G238600	EF-TU/SVR11	AT4G20360	GRMZM2G106061	LOC_Os02g38210	47.2107	83.8083	276.686	549.475	719.316	831.501	880.023	909.842	900.545	871.9	696.18	574.005	425.517	363.884	188.932		-1.71051	-1.58713	-0.936886	-0.0172374	0.555343	0.933549	1.09713	1.19766	1.16632	1.06975	0.477346	0.065458	-0.435136	-0.642918	-1.23273
TraesCS6D02G193000	EF-TU/SVR11	AT4G20360	GRMZM2G106061	LOC_Os02g38210	47.1056	89.1585	287.273	562.35	732.078	849.947	925.782	948.694	954.722	908.653	738.958	628.269	472.857	414.057	213.535		-1.75322	-1.61612	-0.970263	-0.0734995	0.479821	0.864078	1.1113	1.186	1.20565	1.05546	0.502249	0.141396	-0.365252	-0.556943	-1.21065
	EF-TU/SVR11				49.1081	89.3726	283.864	553.109	720.38	834.015	894.55	918.863	917.503	875.292	704.19	580.951	436.529	377.336	188.786		-1.71617	-1.58127	-0.929649	-0.0277172	0.532672	0.913289	1.11553	1.197	1.19217	1.05069	0.477287	0.0635843	-0.419749	-0.618097	-1.24956
TraesCS5A02G085800	GUN1	AT2G31400	GRMZM2G432850	LOC_Os12g37550	24.5389	20.1283	32.2952	37.5568	43.3845	46.515	51.7771	56.0773	49.585	38.8004	32.3427	19.758	13.7636	12.0162	25.8949		-0.668487	-0.992843	-0.0980856	0.288857	0.717428	0.94765	1.33463	1.65087	1.17341	0.380315	-0.0945896	-1.02007	-1.46091	-1.58941	-0.568761
TraesCS5D02G097800	GUN1	AT2G31400	GRMZM2G432850	LOC_Os12g37550	22.0459	20.1364	35.9807	45.1936	51.9838	58.8806	68.7033	77.596	73.6944	56.6883	48.122	27.1536	16.8328	13.7176	28.7331		-1.0192	-1.11195	-0.342411	0.105042	0.434831	0.7698	1.24687	1.67878	1.48928	0.663324	0.247271	-0.771131	-1.2724	-1.42369	-0.694418
TraesCS5B02G091600	GUN1	AT2G31400	GRMZM2G432850	LOC_Os12g37550	27.039	24.1871	33.2176	38.3933	45.8932	55.5012	64.211	76.7538	74.8045	58.0589	47.5859	28.3965	19.1014	17.8645	33.3891		-0.85122	-1.0037	-0.520872	-0.244152	0.156835	0.670538	1.13621	1.80682	1.7026	0.807285	0.247337	-0.778636	-1.27561	-1.34174	-0.511707
	GUN1				24.5413	21.4839	33.8312	40.3812	47.0871	53.6323	61.5638	70.1424	66.0279	51.1825	42.6835	25.1027	16.5659	14.5328	29.339		-0.846303	-1.03616	-0.320456	0.0499156	0.436365	0.795996	1.23924	1.71216	1.4551	0.616974	0.13334	-0.856613	-1.3363	-1.45161	-0.591629
TraesCS2A02G347900	PPO2	AT5G14220	GRMZM2G364901	LOC_Os04g41260	8.86833	7.80701	8.46002	9.9322	7.50778	5.24548	4.05386	3.59806	2.8482	1.87423	1.49366	1.13015	0.7495	0.752383	5.84638		1.34646	1.00545	1.21527	1.6883	0.909302	0.182395	-0.200484	-0.346937	-0.587877	-0.900826	-1.02311	-1.13991	-1.26221	-1.26129	0.375475
TraesCS2B02G366300	PPO2	AT5G14220	GRMZM2G364901	LOC_Os04g41260	6.68376	6.84292	7.12622	6.56176	4.98639	3.16287	2.09897	2.76045	2.9199	2.60545	1.90713	1.41989	0.902961	0.963408	3.81933		1.40794	1.48183	1.61334	1.35131	0.62001	-0.226482	-0.720354	-0.413291	-0.339271	-0.485242	-0.80941	-1.03559	-1.27555	-1.24749	0.0782514
TraesCS2D02G346200	PPO2	AT5G14220	GRMZM2G364901	LOC_Os04g41260	7.8247	7.97387	8.82743	8.96559	6.41918	4.64422	3.76374	3.51465	3.8783	3.4936	2.2878	1.64719	1.36381	0.847947	5.30774		1.17697	1.23348	1.55678	1.6091	0.64461	-0.0276873	-0.361183	-0.455529	-0.317794	-0.463505	-0.920222	-1.16286	-1.2702	-1.46559	0.223632
	PPO2				7.79226	7.54127	8.13789	8.48652	6.30445	4.35086	3.30552	3.29106	3.21547	2.65776	1.89619	1.39908	1.00542	0.854579	4.99115		1.31046	1.24025	1.46179	1.54957	0.724641	-0.0239248	-0.427341	-0.405252	-0.414981	-0.616524	-0.91758	-1.11279	-1.26932	-1.32479	0.225786
TraesCS6A02G070500	Glu-tRNA syn.	AT5G64050	GRMZM2G148918	LOC_Os02g02860	16.8954	23.2519	50.885	83.769	97.9737	104.011	100.506	90.2131	70.9258	50.2645	33.2343	13.8982	7.33448	7.63211	16.9115		-0.96204	-0.783675	-0.00829118	0.914437	1.31302	1.48243	1.38409	1.09526	0.554054	-0.0257007	-0.503567	-1.04614	-1.23032	-1.22197	-0.961588
TraesCS6B02G094500	Glu-tRNA syn.	AT5G64050	GRMZM2G148918	LOC_Os02g02860	16.1655	20.7992	43.1217	70.6177	81.3267	82.4219	78.5773	68.3978	53.1007	37.9796	24.7208	11.2479	6.44564	6.1218	13.2655		-0.880203	-0.715667	0.0769721	1.05332	1.43358	1.47247	1.33595	0.97449	0.431311	-0.105616	-0.576417	-1.05482	-1.22534	-1.23684	-0.983179
TraesCS6D02G068300	Glu-tRNA syn.	AT5G64050	GRMZM2G148918	LOC_Os02g02860	16.4243	24.099	47.5783	72.8696	82.9306	86.3241	81.6164	72.3103	55.6605	43.1626	27.8988	12.0799	5.95666	5.54631	12.8879		-0.914246	-0.651769	0.151233	1.0162	1.36029	1.47635	1.31535	0.997075	0.427645	0.000214154	-0.521813	-1.06283	-1.27224	-1.28628	-1.03519
	Glu-tRNA syn.				16.4951	22.7167	47.195	75.7521	87.4103	90.919	86.9	76.9737	59.8956	43.8022	28.618	12.4087	6.57893	6.4334	14.355		-0.91883	-0.717037	0.0733046	0.994653	1.36896	1.47708	1.34513	1.02227	0.471004	-0.0437009	-0.533933	-1.05459	-1.24263	-1.24836	-0.993319
TraesCS7A02G260800	GSA1	AT5G63570	GRMZM2G116258	LOC_Os08g41990	42.8401	101.463	255.536	418.686	464.213	447.781	407.588	346.586	262.699	165.553	89.1342	30.9009	14.5017	17.8039	74.299		-1.00785	-0.652925	0.279899	1.26768	1.54331	1.44383	1.20048	0.831149	0.323268	-0.264897	-0.727567	-1.08014	-1.17942	-1.15943	-0.817386
TraesCS7B02G158800	GSA1	AT5G63570	GRMZM2G116258	LOC_Os08g41990	47.0925	103.009	235.444	380.451	445.197	447.75	431.647	392.006	337.407	237.716	157.049	69.038	29.0265	26.9948	78.1224		-1.13529	-0.784121	0.0476075	0.958294	1.36491	1.38095	1.27982	1.03086	0.687968	0.0618791	-0.444734	-0.997469	-1.24875	-1.26151	-0.940416
TraesCS7D02G261800	GSA1	AT5G63570	GRMZM2G116258	LOC_Os08g41990	46.6098	94.927	217.527	367.706	426.869	416.388	382.55	326.359	240.244	146.532	67.2841	21.1796	9.25843	11.882	63.8955		-0.929725	-0.614862	0.184067	1.16272	1.54826	1.47996	1.25945	0.89328	0.332104	-0.278578	-0.795	-1.09544	-1.17313	-1.15603	-0.817082
	GSA1				45.5141	99.7996	236.169	388.948	445.426	437.306	407.262	354.983	280.117	183.267	104.489	40.3728	17.5955	18.8935	72.1056		-1.02429	-0.683969	0.170525	1.12956	1.4855	1.43491	1.24659	0.91843	0.44778	-0.160532	-0.655767	-1.05768	-1.20043	-1.19232	-0.858295
TraesCS7D02G262000	GSA2	AT3G48730	GRMZM2G116258	LOC_Os08g41990	2.53495	5.18549	13.6573	22.0114	25.0947	24.8709	22.7539	20.3538	16.4678	11.3416	6.00719	2.2808	0.860806	0.970182	3.6542		-1.03191	-0.738905	0.197615	1.12112	1.46196	1.43723	1.2032	0.93788	0.508306	-0.0583743	-0.64807	-1.06	-1.21698	-1.20489	-0.908181
	GSA2				2.53495	5.18549	13.6573	22.0114	25.0947	24.8709	22.7539	20.3538	16.4678	11.3416	6.00719	2.2808	0.860806	0.970182	3.6542		-1.03191	-0.738905	0.197615	1.12112	1.46196	1.43723	1.2032	0.93788	0.508306	-0.0583743	-0.64807	-1.06	-1.21698	-1.20489	-0.908181
TraesCS6A02G107900	HEMB1/ALAD1	AT1G69740	0	LOC_Os06g49110	15.2154	26.6959	55.6503	87.4797	88.6144	87.342	73.8854	60.7807	43.7429	29.5027	19.4221	12.5888	7.75121	8.10677	0.942394		-0.839918	-0.468561	0.468023	1.4976	1.53431	1.49315	1.05787	0.633976	0.0828586	-0.377768	-0.703844	-0.92488	-1.08136	-1.06986	-1.30161
TraesCS6B02G136500	HEMB1/ALAD1	AT1G69740	0	LOC_Os06g49110	8.62734	12.9771	38.0229	64.8076	70.8346	69.5003	60.5245	55.303	41.2651	29.4349	20.0357	9.98728	5.42676	3.52643	0.172254		-0.954671	-0.782144	0.211272	1.27366	1.51271	1.45978	1.10377	0.896664	0.339867	-0.129363	-0.502171	-0.90073	-1.08162	-1.15699	-1.29003
TraesCS6D02G095800	HEMB1/ALAD1	AT1G69740	0	LOC_Os06g49110	8.57927	18.523	44.4832	74.8774	83.9581	82.7932	80.8911	68.4996	56.1414	40.528	21.738	10.3935	5.39817	4.36781	0.372672		-1.01598	-0.695504	0.14117	1.12075	1.41341	1.37587	1.31457	0.915199	0.516904	0.0136995	-0.591885	-0.95751	-1.1185	-1.15171	-1.28047
TraesCS7A02G415000	HEMB1/ALAD1	AT1G69740	0	LOC_Os06g49110	17.0938	28.2589	63.9178	101.907	116.677	120.224	120.021	117.099	105.864	93.5262	76.7568	54.613	40.7918	36.1773	43.83		-1.63532	-1.32422	-0.330633	0.727893	1.13944	1.23826	1.2326	1.15119	0.838153	0.494366	0.0271082	-0.589899	-0.975006	-1.10358	-0.890353
TraesCS7B02G314800	HEMB1/ALAD1	AT1G69740	0	LOC_Os06g49110	15.9364	29.2811	68.8374	108.008	120.835	126.489	124.227	118.738	101.348	80.6637	55.8721	41.9051	32.0481	36.1811	63.9501		-1.56049	-1.20764	-0.161745	0.873959	1.2131	1.3626	1.3028	1.15767	0.697862	0.150952	-0.504556	-0.873854	-1.13448	-1.0252	-0.290967
TraesCS7D02G408000	HEMB1/ALAD1	AT1G69740	0	LOC_Os06g49110	23.1577	33.777	73.2396	117.208	138.606	141.828	152.034	147.284	135.986	128.144	99.5541	70.3469	49.4767	45.6478	68.2268		-1.64488	-1.40163	-0.497703	0.509442	0.999585	1.07337	1.30715	1.19836	0.939558	0.759924	0.105055	-0.563965	-1.04201	-1.12972	-0.612526
	HEMB1/ALAD1				14.7683	24.9188	57.3585	92.3814	103.254	104.696	101.93	94.6174	80.7246	66.9665	48.8965	33.3058	23.4821	22.3345	29.5824		-1.27521	-0.979951	-0.0282692	1.00055	1.30209	1.33384	1.21979	0.992176	0.5692	0.151968	-0.361716	-0.801806	-1.07216	-1.10618	-0.944326
TraesCS6A02G143300	HEMC/RUG1	AT5G08280	GRMZM2G026117	LOC_Os02g07230	26.4175	48.2649	129.829	221.19	242.989	225.811	200.546	163.977	119.638	79.6548	47.7735	20.3509	12.7613	11.834	16.6061		-0.92875	-0.668918	0.30112	1.38768	1.64694	1.44264	1.14216	0.707252	0.179922	-0.295598	-0.674763	-1.0009	-1.09116	-1.10219	-1.04544
TraesCS6B02G171600	HEMC/RUG1	AT5G08280	GRMZM2G026117	LOC_Os02g07230	35.9901	55.7915	142.418	241.26	257.906	247.124	222.645	194.355	157.758	105.139	63.7094	26.7625	16.0357	15.3138	25.9314		-0.938504	-0.718715	0.242813	1.33992	1.52469	1.40501	1.1333	0.819291	0.413077	-0.170981	-0.630829	-1.04093	-1.15999	-1.168	-1.05015
TraesCS6D02G132500	HEMC/RUG1	AT5G08280	GRMZM2G026117	LOC_Os02g07230	25.1154	46.7504	130.613	224.846	250.095	243.4	219.175	191.628	148.88	96.4446	59.035	24.6822	12.9997	12.9432	22.7467		-0.999107	-0.7558	0.18731	1.24705	1.531	1.45571	1.18328	0.873481	0.392747	-0.196943	-0.617648	-1.00398	-1.13536	-1.13599	-1.02574
	HEMC/RUG1				29.1743	50.2689	134.287	229.099	250.33	238.778	214.122	183.32	142.092	93.746	56.8393	23.9319	13.9322	13.3637	21.7614		-0.955453	-0.714478	0.243748	1.32488	1.56755	1.43445	1.15291	0.800008	0.328582	-0.221174	-0.64108	-1.01527	-1.12884	-1.1354	-1.04044
TraesCS5A02G045700	PPOX/PPO1	AT4G01690	GRMZM2G039396	LOC_Os01g18320	11.5609	20.5495	62.3132	108.966	126.711	133.459	126.498	124.875	112.667	96.2549	73.989	44.5552	25.271	21.8943	8.50518		-1.33463	-1.14002	-0.235806	0.774261	1.15845	1.30454	1.15385	1.11869	0.85438	0.499055	0.0169827	-0.620279	-1.03779	-1.1109	-1.40079
TraesCS5B02G049800	PPOX/PPO1	AT4G01690	GRMZM2G039396	LOC_Os01g18320	10.0896	21.1852	61.4191	101.177	114.036	116.93	111.321	108.707	97.5795	78.1717	55.6106	29.7455	15.3659	14.7711	6.1829		-1.25799	-0.993279	-0.0334096	0.915097	1.22189	1.29093	1.15711	1.09475	0.829278	0.366262	-0.171983	-0.789053	-1.13211	-1.1463	-1.35119
TraesCS5D02G055700	PPOX/PPO1	AT4G01690	GRMZM2G039396	LOC_Os01g18320	8.62457	16.8469	53.3133	91.9641	106.032	110.582	101.739	104.817	93.9378	82.1662	62.382	39.0995	24.5574	20.9046	7.80266		-1.39899	-1.18206	-0.219979	0.799737	1.17089	1.29092	1.05763	1.13883	0.851811	0.541243	0.0192789	-0.594979	-0.978639	-1.07501	-1.42068
	PPOX/PPO1				10.0917	19.5272	59.0152	100.702	115.593	120.323	113.186	112.8	101.395	85.5309	63.9939	37.8001	21.7314	19.19	7.49691		-1.33054	-1.10512	-0.163065	0.829698	1.18374	1.29546	1.12286	1.11743	0.845156	0.468853	-0.0452405	-0.668104	-1.04951	-1.11074	-1.39088
TraesCS4A02G002800	HEMD/DUF3	AT2G26540	GRMZM2G093197	LOC_Os03g08730	4.95663	8.77445	12.6682	17.5386	19.1029	20.351	18.7465	17.2846	17.7985	16.2558	14.3963	12.6857	9.88919	7.28848	5.14898		-1.6994	-0.942261	-0.170063	0.795821	1.10606	1.35357	1.03538	0.745458	0.847364	0.541423	0.172648	-0.166598	-0.721189	-1.23696	-1.66126
TraesCS4B02G302400	HEMD/DUF3	AT2G26540	GRMZM2G093197	LOC_Os03g08730	4.60442	4.70938	7.91065	11.3207	12.9765	14.1154	14.0829	13.7034	15.5282	14.0322	14.8356	14.0579	11.9896	7.9673	5.33417		-1.72239	-1.69474	-0.851668	0.0463788	0.482447	0.782394	0.773836	0.673891	1.15448	0.760493	0.972051	0.767241	0.222542	-0.836749	-1.5302
TraesCS4D02G300900	HEMD/DUF3	AT2G26540	GRMZM2G093197	LOC_Os03g08730	3.66118	5.35369	8.93307	15.6298	18.0177	18.5593	18.1111	17.9576	17.1487	15.522	13.6088	12.7224	7.42103	5.58906	4.30244		-1.55114	-1.24257	-0.589995	0.630913	1.06626	1.16502	1.0833	1.05532	0.907837	0.611267	0.262468	0.100864	-0.865661	-1.19966	-1.43423
	HEMD/DUF3				4.40741	6.27918	9.8373	14.8297	16.699	17.6752	16.9802	16.3152	16.8251	15.27	14.2802	13.1553	9.7666	6.94828	4.92853		-1.65764	-1.29319	-0.537242	0.491038	0.884923	1.10033	0.964173	0.824889	0.969892	0.637728	0.469056	0.233836	-0.45477	-1.09112	-1.5419
TraesCS1A02G378600	HEMN1/CPO3	AT5G63290	GRMZM2G105436	LOC_Os12g17070	3.75371	3.94705	4.57308	6.78362	6.69261	5.52342	6.08538	5.30091	5.26408	4.2753	3.96348	4.02541	3.15787	3.06829	4.83964		-0.879296	-0.708697	-0.156332	1.79412	1.71382	0.682196	1.17804	0.48586	0.453366	-0.419077	-0.694203	-0.639563	-1.40503	-1.48407	0.0788702
TraesCS1B02G399600	HEMN1/CPO3	AT5G63290	GRMZM2G105436	LOC_Os12g17070	3.09206	2.03462	4.00339	5.40955	5.45611	5.65973	5.69694	5.31474	5.53192	5.46023	4.25321	4.44009	4.01438	5.10542	5.03051		-1.56571	-2.59525	-0.678417	0.690645	0.735971	0.934222	0.970451	0.598331	0.809784	0.739987	-0.435195	-0.253243	-0.667718	0.39454	0.3216
TraesCS1D02G385500	HEMN1/CPO3	AT5G63290	GRMZM2G105436	LOC_Os12g17070	2.21012	2.17951	2.53303	3.74934	3.70317	3.86193	3.6268	3.78367	3.58922	3.55513	4.39068	5.83639	5.02247	5.64221	3.92494		-1.56484	-1.59422	-1.25493	-0.0875602	-0.131873	0.0204923	-0.205173	-0.0546153	-0.241241	-0.273959	0.527972	1.9155	1.13433	1.72914	0.0809725
	HEMN1/CPO3				3.01863	2.72039	3.70317	5.31417	5.28396	5.01503	5.13637	4.79977	4.79507	4.43022	4.20246	4.7673	4.06491	4.60531	4.59836		-1.33661	-1.63272	-0.696558	0.799068	0.772638	0.545637	0.647771	0.343192	0.340636	0.0156504	-0.200475	0.340899	-0.312804	0.213203	0.160481
TraesCS2A02G426900	HEMF1/CPO-I	AT1G03475	GRMZM2G032282	LOC_Os04g52130	16.3538	35.0941	99.1784	170.056	203.504	217.745	222.855	209.254	187.941	159.017	101.786	49.9377	25.7877	21.0602	22.124		-1.25117	-1.01613	-0.212389	0.676548	1.09605	1.27466	1.33875	1.16816	0.900856	0.538097	-0.179691	-0.829961	-1.13285	-1.19214	-1.1788
TraesCS2B02G447300	HEMF1/CPO-I	AT1G03475	GRMZM2G032282	LOC_Os04g52130	12.0038	24.1369	63.5642	117.477	145.352	165.411	180.147	183.425	174.566	158.179	113.218	49.5267	31.9526	27.5877	18.6818		-1.32285	-1.13552	-0.526768	0.305631	0.73601	1.04571	1.27324	1.32384	1.18707	0.934057	0.239879	-0.743502	-1.01484	-1.08224	-1.21974
TraesCS2D02G425000	HEMF1/CPO-I	AT1G03475	GRMZM2G032282	LOC_Os04g52130	14.8669	37.7653	97.4898	177.015	204.704	225.241	225.837	214.485	197.829	177.397	125.706	64.9911	38.9628	38.2756	20.2749		-1.36982	-1.08255	-0.333284	0.66439	1.01176	1.2694	1.27688	1.13446	0.925508	0.669186	0.0207012	-0.740992	-1.06753	-1.07615	-1.30197
TraesCS6A02G213400	HEMF1/CPO-I	AT1G03475	GRMZM2G032282	LOC_Os04g52130	1.59124	1.42241	1.68165	2.66925	3.66591	4.05856	4.76009	5.19981	5.22701	4.8389	6.92432	7.46139	6.13268	5.63523	1.54375		-1.32958	-1.41604	-1.28328	-0.777511	-0.267106	-0.0660201	0.293245	0.518429	0.532359	0.333603	1.40158	1.67662	0.996166	0.741416	-1.3539
TraesCS6B02G243500	HEMF1/CPO-I	AT1G03475	GRMZM2G032282	LOC_Os04g52130	2.93962	3.24623	5.32901	9.62996	13.4909	14.7443	16.0529	16.8639	18.0737	18.3597	21.4114	21.8385	17.434	15.0856	3.55051		-1.60934	-1.56127	-1.23469	-0.560304	0.045089	0.241622	0.446804	0.573977	0.763663	0.808513	1.28702	1.35399	0.663361	0.295131	-1.51356
TraesCS6D02G196100	HEMF1/CPO-I	AT1G03475	GRMZM2G032282	LOC_Os04g52130	2.47055	2.04752	3.67049	6.20662	8.54643	8.87967	10.6293	10.1792	10.9474	11.465	13.187	15.0189	12.5088	9.77202	2.55487		-1.49748	-1.60187	-1.20137	-0.575537	0.00185445	0.0840884	0.515844	0.404765	0.594339	0.722059	1.14701	1.59904	0.979637	0.30429	-1.47667
	HEMF1/CPO-I				8.37098	17.2854	45.1523	80.509	96.5438	106.013	110.047	106.568	99.0973	88.2094	63.7055	34.7957	22.1297	19.5694	11.455		-1.39671	-1.30223	-0.79863	-0.0444639	0.437275	0.641578	0.857461	0.85394	0.8173	0.667586	0.652749	0.385867	-0.0960088	-0.334947	-1.34077
TraesCS1A02G057200	HEMA1/GLUTR	AT1G58290	GRMZM2G107402	LOC_Os10g35840	5.71035	5.9794	14.2714	49.1962	114.372	160.39	207.443	249.358	265.858	245.713	281.479	307.591	333.976	305.622	28.6965		-1.38619	-1.38395	-1.3147	-1.02306	-0.478805	-0.0945339	0.298384	0.648401	0.786187	0.617962	0.916632	1.13468	1.35501	1.11824	-1.19425
TraesCS1A02G173100	HEMA1/GLUTR	AT1G58290	GRMZM2G107402	LOC_Os10g35840	10.0268	10.4822	14.9873	34.5711	89.4637	146.168	222.711	307.607	377.245	342.014	344.254	353.63	431.87	350.427	37.6628		-1.25914	-1.2562	-1.22708	-1.10053	-0.745805	-0.37937	0.11526	0.663872	1.11389	0.886217	0.900692	0.961281	1.46688	0.940583	-1.08055
TraesCS1B02G075200	HEMA1/GLUTR	AT1G58290	GRMZM2G107402	LOC_Os10g35840	4.40562	6.9725	15.8019	59.7791	124.305	161.21	194.366	221.278	248.644	235.031	257.328	280.685	293.235	275.534	47.4559		-1.49591	-1.4715	-1.38755	-0.969411	-0.355889	-0.0049951	0.310253	0.566135	0.826339	0.696902	0.908907	1.13098	1.25032	1.082	-1.08658
TraesCS1B02G191200	HEMA1/GLUTR	AT1G58290	GRMZM2G107402	LOC_Os10g35840	17.3148	18.9844	37.8373	93.9123	186.742	259.983	355.705	432.613	489.664	452.323	505.718	548.025	672.808	607.672	90.7874		-1.35309	-1.34557	-1.26074	-1.0084	-0.590678	-0.2611	0.169643	0.515722	0.77245	0.604416	0.844691	1.03507	1.59658	1.30347	-1.02247
TraesCS1D02G058300	HEMA1/GLUTR	AT1G58290	GRMZM2G107402	LOC_Os10g35840	3.5969	7.384	15.8175	57.8987	119.788	144.648	180.509	200.218	219.912	210.352	216.914	249.804	282.734	268.959	35.3274		-1.48806	-1.44892	-1.36177	-0.926895	-0.287317	-0.0304148	0.34018	0.54386	0.747379	0.648586	0.716395	1.05629	1.39659	1.25424	-1.16015
TraesCS1D02G165600	HEMA1/GLUTR	AT1G58290	GRMZM2G107402	LOC_Os10g35840	14.364	13.8221	24.5205	50.9766	107.335	154.908	223.302	293.023	343.759	306.866	324.116	361.041	428.728	363.034	64.9844		-1.32147	-1.32522	-1.25106	-1.06765	-0.676954	-0.34716	0.126982	0.610316	0.962039	0.706277	0.825868	1.08185	1.55108	1.09566	-0.970546
	HEMA1/GLUTR				9.23642	10.6041	20.5393	57.7223	123.668	171.218	230.673	284.016	324.181	298.716	321.635	350.129	407.225	361.875	50.8191		-1.38398	-1.37189	-1.30048	-1.01599	-0.522575	-0.186262	0.226784	0.591384	0.868047	0.693393	0.852197	1.06669	1.43608	1.13237	-1.08576
TraesCS5A02G177800	FC1	AT5G26030	GRMZM2G047095	LOC_Os09g12560	7.06713	13.5876	19.3705	19.8898	16.3519	14.3085	14.9404	13.2077	11.0408	7.99453	7.85036	7.99893	7.48917	8.40891	41.8062		-0.825724	-0.0587931	0.621382	0.682456	0.266337	0.0259949	0.100312	-0.103481	-0.358345	-0.716645	-0.733602	-0.716128	-0.776084	-0.667907	3.26023
TraesCS5B02G175100	FC1	AT5G26030	GRMZM2G047095	LOC_Os09g12560	6.10063	11.0394	15.0292	13.4082	11.1106	8.74815	9.79179	9.38434	9.46054	7.82794	5.91132	5.90865	5.74374	6.872	35.8686		-0.652731	0.0312651	0.583833	0.359321	0.0411265	-0.286064	-0.141525	-0.197956	-0.187402	-0.413508	-0.678949	-0.679319	-0.702158	-0.5459	3.46997
TraesCS5D02G182100	FC1	AT5G26030	GRMZM2G047095	LOC_Os09g12560	5.74309	11.4454	15.7238	13.996	12.3331	10.3767	11.7719	9.82743	9.00685	6.88237	5.74342	5.57654	6.29814	6.11091	33.0078		-0.774169	0.0780961	0.717536	0.459302	0.210765	-0.0816398	0.126897	-0.163728	-0.286371	-0.603895	-0.774121	-0.799062	-0.691212	-0.719196	3.3008
	FC1				6.30362	12.0242	16.7079	15.7646	13.2652	11.1444	12.168	10.8065	9.83607	7.56828	6.5017	6.49471	6.51035	7.13061	36.8942		-0.750875	0.016856	0.640917	0.50036	0.172743	-0.113903	0.0285614	-0.155055	-0.277372	-0.578016	-0.728891	-0.731503	-0.723151	-0.644334	3.34366
TraesCS1A02G135700	FC2	AT2G30390	GRMZM2G113325	LOC_Os05g29760	19.8059	13.0944	21.2684	33.6785	43.4602	48.2398	49.1265	50.2482	52.0894	52.8851	64.0179	60.7781	49.2	52.8068	63.8542		-1.63377	-2.0695	-1.53881	-0.733103	-0.0980397	0.212274	0.269841	0.342666	0.462205	0.513865	1.23665	1.02631	0.274614	0.508779	1.22602
TraesCS1B02G150400	FC2	AT2G30390	GRMZM2G113325	LOC_Os05g29760	22.4741	12.5817	23.8229	36.1925	43.4943	46.4979	45.9104	48.9421	53.6717	52.0109	67.5424	63.5674	51.9835	58.3016	68.9385		-1.49274	-2.11004	-1.40857	-0.636684	-0.181037	0.00639132	-0.0302685	0.158912	0.454053	0.350412	1.31961	1.07156	0.348706	0.742966	1.40673
TraesCS1D02G131200	FC2	AT2G30390	GRMZM2G113325	LOC_Os05g29760	20.3427	14.109	26.235	41.6044	54.2737	58.9454	61.3627	64.5585	66.7989	67.8399	82.2393	84.4011	71.3939	76.3387	75.2223		-1.73462	-2.02399	-1.4611	-0.747663	-0.159561	0.0572969	0.169511	0.317857	0.421856	0.470176	1.13859	1.23894	0.635155	0.864686	0.812863
	FC2				20.8742	13.2617	23.7755	37.1585	47.076	51.2277	52.1332	54.5829	57.52	57.5786	71.2666	69.5822	57.5258	62.4823	69.3383		-1.62038	-2.06784	-1.46949	-0.705817	-0.146213	0.0919873	0.136361	0.273145	0.446038	0.444818	1.23162	1.11227	0.419492	0.705477	1.14854
TraesCS2A02G590600	PORA	AT5G54190	GRMZM2G084958	LOC_Os04g58200	20.2777	249.017	516.726	388.559	163.149	48.5177	16.4887	7.48507	3.24475	1.61388	1.28222	0.213715	0.205018	0.349964	0.473087		-0.469	0.97624	2.6677	1.8579	0.4337	-0.290572	-0.49294	-0.549828	-0.576619	-0.586923	-0.589019	-0.59577	-0.595825	-0.594909	-0.594131
TraesCS2B02G593000	PORA	AT5G54190	GRMZM2G084958	LOC_Os04g58200	6.05784	167.811	364.276	321.441	154.047	53.9966	19.6114	6.62739	2.88548	1.03463	0.397681	0.226078	0.175291	0.231297	0.122614		-0.566918	0.797577	2.45489	2.09355	0.681472	-0.162523	-0.452585	-0.562114	-0.593679	-0.609292	-0.614665	-0.616113	-0.616541	-0.616069	-0.616986
TraesCS2D02G563600	PORA	AT5G54190	GRMZM2G084958	LOC_Os04g58200	18.0373	235.015	418.65	311.988	139.049	52.5362	27.588	15.9813	6.4446	4.17107	2.41499	0.3805	0.464316	1.20819	0.808399		-0.498196	1.18351	2.60679	1.78009	0.439717	-0.230809	-0.424173	-0.514132	-0.588047	-0.605668	-0.619279	-0.635047	-0.634397	-0.628632	-0.631731
	PORA																				-0.511372	0.985776	2.57646	1.91051	0.518296	-0.227968	-0.456566	-0.542024	-0.586115	-0.600628	-0.607654	-0.615643	-0.615588	-0.613203	-0.614282
TraesCS1A02G171000	PORB	AT4G27440	GRMZM2G036455	LOC_Os10g35370	16.8638	71.5583	205.104	279.861	252.545	242.241	216.432	176.723	135.728	143.896	122.232	87.9112	119.172	149.761	89.6661		-1.9119	-1.14926	0.712864	1.75525	1.37437	1.23068	0.870817	0.317131	-0.254492	-0.140609	-0.442681	-0.921239	-0.485341	-0.0588215	-0.896769
TraesCS1B02G186300	PORB	AT4G27440	GRMZM2G036455	LOC_Os10g35370	22.3602	110.792	272.78	407.853	420.732	417.266	376.416	318.928	263.225	278.171	244.149	176.434	230.795	294.303	119.545		-2.10228	-1.33158	0.0801529	1.25732	1.36956	1.33936	0.983347	0.482329	-0.00311856	0.12713	-0.169369	-0.759513	-0.285757	0.267725	-1.2553
TraesCS1D02G168700	PORB	AT4G27440	GRMZM2G036455	LOC_Os10g35370	17.3582	75.1112	189.36	240.167	208.243	190.827	172.224	148.138	122.854	132.204	110.338	77.549	103.683	131.502	67.9287		-1.97576	-0.984747	0.97571	1.84753	1.29972	1.00087	0.681663	0.268352	-0.1655	-0.00506661	-0.380277	-0.942916	-0.494476	-0.0171115	-1.108
	PORB				16.8258	151.551	327.816	324.978	222.961	167.564	138.127	112.314	89.0638	93.515	80.1357	57.1191	75.7491	96.226	46.424		-1.99665	-1.1552	0.589576	1.62003	1.34788	1.1903	0.845275	0.355937	-0.141037	-0.00618172	-0.330776	-0.874556	-0.421858	0.0639307	-1.08669
TraesCS4A02G132200	EMB3143	AT5G58250	GRMZM2G010196	LOC_Os03g21370	13.3016	24.9579	73.0416	136.131	157.915	161.874	156.487	141.581	122.204	97.1127	59.0505	34.1067	24.5986	26.5174	27.2252		-1.26897	-1.05898	-0.19274	0.943828	1.33628	1.40759	1.31055	1.04202	0.692934	0.240906	-0.444793	-0.89416	-1.06545	-1.03088	-1.01813
TraesCS4B02G172500	EMB3143	AT5G58250	GRMZM2G010196	LOC_Os03g21370	14.4212	27.8128	82.2917	152.914	166.344	168.431	159.325	140.72	118.928	89.4937	46.8344	22.4353	11.6863	14.1115	28.6253		-1.13046	-0.909576	-0.0109943	1.15386	1.37538	1.40979	1.25959	0.952726	0.593293	0.107795	-0.595831	-0.998273	-1.17557	-1.13557	-0.896175
TraesCS4D02G174500	EMB3143	AT5G58250	GRMZM2G010196	LOC_Os03g21370	12.4065	25.5425	75.0275	142.098	156.319	157.398	147.721	130.714	109.786	86.7625	48.7179	24.84	15.2581	16.4177	21.469		-1.17307	-0.938262	-0.0537053	1.1452	1.3994	1.41869	1.24572	0.941713	0.567618	0.15606	-0.523996	-0.950819	-1.1221	-1.10137	-1.01108
	EMB3143				13.3765	26.1044	76.7869	143.714	160.193	162.568	154.511	137.672	116.973	91.1229	51.5343	27.1273	17.181	19.0155	25.7732		-1.19083	-0.968938	-0.0858132	1.08096	1.37035	1.41202	1.27195	0.978819	0.617948	0.168254	-0.52154	-0.947751	-1.12104	-1.08927	-0.975127
TraesCS1A02G224700	CHLG	AT3G51820	GRMZM2G162672	LOC_Os05g28200	31.7569	44.3447	76.6282	116.747	136.017	133.776	127.148	109.613	86.6285	61.8166	39.6675	28.5576	22.8873	26.8165	49.5983		-1.00586	-0.697368	0.0938133	1.07702	1.54927	1.49434	1.33192	0.902192	0.338895	-0.269179	-0.811995	-1.08427	-1.22323	-1.12694	-0.568617
TraesCS1B02G237700	CHLG	AT3G51820	GRMZM2G162672	LOC_Os05g28200	31.0982	33.5786	61.5424	102.477	120.881	124.614	129.348	121.933	110.124	92.5827	71.9911	50.4019	38.2844	39.2942	50.372		-1.31666	-1.24786	-0.472237	0.663137	1.17362	1.27716	1.40846	1.2028	0.875257	0.388713	-0.182427	-0.781238	-1.11734	-1.08933	-0.782067
TraesCS1D02G226100	CHLG	AT3G51820	GRMZM2G162672	LOC_Os05g28200	36.491	50.1134	86.8456	136.493	147.792	143.953	136.754	117.961	94.0312	64.5058	36.9481	21.2922	14.3465	18.0893	37.4366		-0.823917	-0.541292	0.220792	1.25082	1.48525	1.4056	1.25624	0.866353	0.369873	-0.242693	-0.814433	-1.13925	-1.28335	-1.2057	-0.8043
	CHLG				33.1154	42.6789	75.0054	118.572	134.897	134.114	131.083	116.503	96.928	72.9683	49.5356	33.4173	25.1728	28.0667	45.8023		-1.04881	-0.82884	-0.0525441	0.996994	1.40271	1.39237	1.33221	0.990447	0.528008	-0.0410529	-0.602952	-1.00158	-1.20797	-1.14065	-0.718328
TraesCS7A02G480700	CHLI2	AT5G45930	GRMZM2G419806	LOC_Os03g36540	16.0896	32.6869	110.523	222.246	276.809	311.025	330.954	338.664	341.348	352.548	299.556	211.822	139.405	110.235	33.8872		-1.60189	-1.46373	-0.815783	0.114261	0.568479	0.853308	1.01921	1.08339	1.10573	1.19897	0.757835	0.0274909	-0.575354	-0.818175	-1.45374
TraesCS7B02G382800	CHLI2	AT5G45930	GRMZM2G419806	LOC_Os03g36540	19.3699	41.8172	131.999	252.91	304.87	338.975	355.936	360.665	363.616	388.669	336.049	245.829	186.727	167.208	57.9389		-1.75788	-1.57643	-0.847457	0.129914	0.549919	0.825603	0.962709	1.00093	1.02479	1.2273	0.80195	0.0726755	-0.405073	-0.562845	-1.44611
TraesCS7D02G467500	CHLI2	AT5G45930	GRMZM2G419806	LOC_Os03g36540	17.5533	36.0704	121.825	232.261	282.546	330.048	349.879	358.57	363.38	389.924	333.763	257.385	186.83	156.375	52.0043		-1.71831	-1.5694	-0.879792	0.0083103	0.412691	0.794687	0.954167	1.02405	1.06273	1.2762	0.824564	0.210352	-0.357032	-0.601946	-1.44127
	CHLI2				17.6709	36.8582	121.449	235.806	288.075	326.682	345.59	352.633	356.115	377.047	323.123	238.346	170.987	144.606	47.9434		-1.6927	-1.53652	-0.847677	0.0841619	0.510363	0.824533	0.978695	1.03613	1.06442	1.23416	0.794783	0.103506	-0.44582	-0.660989	-1.44704
TraesCS5A02G466100	CHLD	AT1G08520	GRMZM2G043453	LOC_Os03g59640	22.3237	39.0544	126.4	234.34	292.693	319.272	332.433	341.272	319.071	287.388	268.647	217.247	144.231	100.665	34.655		-1.62121	-1.47298	-0.699138	0.257169	0.774154	1.00964	1.12624	1.20454	1.00785	0.727159	0.561114	0.105729	-0.54116	-0.927142	-1.51196
TraesCS5B02G477800	CHLD	AT1G08520	GRMZM2G043453	LOC_Os03g59640	10.6072	17.9406	68.5215	130.896	166.76	181.084	184.795	190.314	167.619	145.953	129.43	87.416	51.6623	36.7137	14.7028		-1.45584	-1.34349	-0.568517	0.387147	0.936634	1.15609	1.21296	1.29751	0.949798	0.617834	0.364682	-0.279028	-0.826823	-1.05586	-1.39309
TraesCS5D02G478900	CHLD	AT1G08520	GRMZM2G043453	LOC_Os03g59640	18.9711	34.6043	117.373	217.512	270.721	290.761	301.479	308.163	274.626	240.979	206.738	142.603	86.0168	62.8021	23.8562		-1.46951	-1.32051	-0.531604	0.422864	0.930015	1.12103	1.22318	1.28689	0.967236	0.646537	0.320166	-0.291129	-0.830474	-1.05174	-1.42295
	CHLD				17.3007	30.5331	104.098	194.249	243.391	263.706	272.903	279.916	253.772	224.773	201.605	149.088	93.9701	66.7268	24.4046		-1.51552	-1.37899	-0.599753	0.355727	0.880268	1.09558	1.18746	1.26298	0.974963	0.663843	0.415321	-0.154809	-0.732819	-1.01158	-1.44267
TraesCS7A02G068500	CHLM	AT4G25080	GRMZM2G161673	LOC_Os06g04150	1.12912	3.38937	12.8432	23.4957	25.5732	31.5771	31.7854	32.3649	32.3413	44.5325	26.9098	20.9928	21.47	27.9128	11.9951		-1.94836	-1.74902	-0.915247	0.0242434	0.207471	0.736972	0.755343	0.806455	0.804369	1.87957	0.325346	-0.196497	-0.154412	0.413806	-0.990045
TraesCS4A02G420600	CHLM	AT4G25080	GRMZM2G161673	LOC_Os06g04150	1.61713	3.57085	11.1025	20.9752	21.8366	24.1102	27.4717	27.0709	29.1105	40.2509	26.0723	21.1372	22.3583	25.7802	10.1684		-1.94182	-1.74448	-0.983754	0.0134312	0.100441	0.33008	0.66961	0.629128	0.83514	1.96037	0.528263	0.0297982	0.153136	0.498758	-1.0781
TraesCS7D02G062900	CHLM	AT4G25080	GRMZM2G161673	LOC_Os06g04150	0.786634	2.59692	10.5229	19.3757	22.7247	23.582	26.3843	24.3699	26.3961	34.823	25.1168	20.8036	22.4017	27.6055	10.2957		-2.0581	-1.86269	-1.00709	-0.0514539	0.310066	0.402609	0.705112	0.487654	0.706378	1.61604	0.568286	0.102681	0.275191	0.836937	-1.03162
	CHLM				1.17763	3.18571	11.4895	21.2822	23.3782	26.4231	28.5471	27.9352	29.2826	39.8688	26.033	20.9779	22.0767	27.0995	10.8197		-1.98276	-1.7854	-0.968698	-0.00459309	0.205992	0.489887	0.710022	0.641079	0.781963	1.81866	0.473965	-0.0213393	0.0913052	0.583167	-1.03325
TraesCS3A02G191700	CHL27	AT3G56940	GRMZM2G043109	LOC_Os01g17170	32.3405	60.5033	203.206	483.51	758.671	885.698	994.456	1067.51	1163.45	1155.34	1199.72	1136.46	1108.55	1134.01	313.514		-1.76847	-1.70184	-1.36421	-0.70101	-0.0499817	0.250562	0.507882	0.680729	0.907725	0.88854	0.993538	0.843863	0.77783	0.83806	-1.10322
TraesCS3B02G219700	CHL27	AT3G56940	GRMZM2G081462	LOC_Os01g17170	26.2529	59.8823	195.873	465.892	737.982	878.008	987.006	1048	1125.88	1113.92	1174.33	1106.21	1055.89	1065.33	270.359		-1.7642	-1.68268	-1.35304	-0.69851	-0.0389596	0.300463	0.564675	0.712533	0.90131	0.872321	1.01875	0.853623	0.731661	0.754533	-1.17248
TraesCS3D02G194300	CHL27	AT3G56940	GRMZM2G081462	LOC_Os01g17170	31.7817	62.6583	198.638	490.83	782.089	935.598	1056.36	1142.78	1235.42	1240.62	1308.01	1234.36	1191.1	1189.18	296.286		-1.72816	-1.66101	-1.36527	-0.729784	-0.09633	0.237534	0.500183	0.688134	0.889609	0.900917	1.04749	0.887307	0.793215	0.78905	-1.15289
	CHL27				30.125	61.0146	199.239	480.077	759.581	899.768	1012.61	1086.1	1174.92	1169.96	1227.35	1159.01	1118.51	1129.51	293.386		-1.75361	-1.68184	-1.36084	-0.709768	-0.0617571	0.262853	0.524247	0.693799	0.899548	0.887259	1.01993	0.861598	0.767569	0.793881	-1.14287
TraesCS6D02G387300	DVR/PCB2	AT5G18660	GRMZM2G063048	LOC_Os03g22780	1.38798	2.44751	8.83591	17.0561	22.437	24.4287	26.3154	25.971	26.6228	27.4861	22.158	16.3012	13.6977	13.7368	7.59678		-1.82333	-1.70036	-0.958944	-0.00493579	0.619556	0.850711	1.06968	1.02971	1.10535	1.20555	0.587183	-0.0925429	-0.394695	-0.390162	-1.10275
TraesCS6B02G447700	DVR/PCB2	AT5G18660	GRMZM2G063048	LOC_Os03g22780	0.47367	1.31756	5.89547	15.9702	22.667	28.7572	32.2195	33.5525	36.3254	40.7273	32.982	26.9087	28.2297	35.743	33.5109		-1.94248	-1.8757	-1.5134	-0.716094	-0.18611	0.295863	0.56987	0.675364	0.894813	1.24318	0.630213	0.149574	0.254122	0.848716	0.672075
TraesCS4A02G140700	DVR/PCB2	AT5G18660	GRMZM2G063048	LOC_Os03g22780	0.154687	0.0482668	0.658215	1.88763	3.65806	4.95531	6.17597	7.0355	6.86292	8.37475	9.17365	8.84659	9.90275	11.3501	5.79685		-1.54885	-1.5788	-1.40716	-1.0612	-0.562998	-0.19795	0.145546	0.387418	0.338854	0.764286	0.989098	0.897061	1.19427	1.60157	0.0388609
TraesCS6A02G403800	DVR/PCB2	AT5G18660	GRMZM2G063048	LOC_Os03g22780	1.38665	2.86125	12.6242	22.9427	30.5392	32.5307	36.6508	40.7963	43.5368	49.6837	36.4318	31.9475	24.5607	25.3537	19.9846		-1.92718	-1.81816	-1.09642	-0.333607	0.227974	0.375204	0.67979	0.986252	1.18885	1.64326	0.6636	0.332088	-0.213994	-0.155371	-0.552289
	DVR/PCB2				0.850748	1.66865	7.00345	14.4641	19.8253	22.668	25.3404	26.8388	28.337	31.568	25.1864	21.001	19.0977	21.5459	16.7223		-1.81046	-1.74326	-1.24398	-0.528959	0.0246055	0.330957	0.616221	0.769685	0.881967	1.21407	0.717523	0.321545	0.209925	0.476187	-0.236027
TraesCS4A02G232400	GUN4	AT3G59400	GRMZM2G464328	LOC_Os11g16550	1.21918	2.6168	6.56567	16.203	31.8173	41.3059	53.5597	59.7544	61.3925	67.7767	58.042	59.8003	67.4421	75.5037	15.5705		-1.56866	-1.51388	-1.35909	-0.981324	-0.369273	0.00266101	0.48299	0.725808	0.79002	1.04027	0.658686	0.727607	1.02715	1.34315	-1.00612
TraesCS4D02G081500	GUN4	AT3G59400	GRMZM2G464328	LOC_Os11g16550	2.46806	5.52161	17.0791	43.4831	80.4518	97.2005	119.217	128.168	135.182	146.69	127.431	127.462	139.609	140.372	26.5623		-1.64152	-1.58368	-1.36475	-0.864597	-0.164321	0.152941	0.569982	0.739551	0.87241	1.09039	0.725591	0.726164	0.956262	0.970711	-1.18512
	GUN4				1.84362	4.0692	11.8224	29.8431	56.1345	69.2532	86.3882	93.9614	98.2874	107.233	92.7368	93.631	103.526	107.938	21.0664		-1.60509	-1.54878	-1.36192	-0.922961	-0.266797	0.0778009	0.526486	0.73268	0.831215	1.06533	0.692138	0.726885	0.991707	1.15693	-1.09562
TraesCS2A02G134000	CHLH/GUN5	AT5G13630	GRMZM2G323024	LOC_Os03g20700	17.0638	35.8518	109.278	356.592	923.861	1312.18	1732.03	2211.43	2516.3	2668.91	2733.95	2946.7	3083.59	2561.62	248.732		-1.35092	-1.33451	-1.27038	-1.05439	-0.558959	-0.21982	0.146859	0.565546	0.831811	0.965093	1.0219	1.20771	1.32726	0.871393	-1.14859
TraesCS2B02G157600	CHLH/GUN5	AT5G13630	GRMZM2G323024	LOC_Os03g20700	10.7545	29.2893	83.0577	231.754	564.572	801.662	1081.19	1473.34	1745.04	1837.45	1951.46	2238.99	2324.15	1907.98	233.646		-1.30177	-1.27964	-1.21544	-1.03788	-0.640478	-0.357377	-0.0236076	0.444652	0.76908	0.879427	1.01556	1.35888	1.46057	0.963643	-1.03562
TraesCS2D02G136200	CHLH/GUN5	AT5G13630	GRMZM2G323024	LOC_Os03g20700	10.4857	23.9616	81.7527	255.248	646.702	925.812	1217.35	1568.1	1808.77	1905.39	1920.96	2286.28	2468.74	2044.6	268.779		-1.33315	-1.31755	-1.25065	-1.04983	-0.596704	-0.273623	0.0638488	0.469845	0.748436	0.860279	0.878304	1.30117	1.51237	1.02142	-1.03416
	CHLH/GUN5				12.768	29.7009	91.3628	281.198	711.712	1013.22	1343.52	1750.95	2023.37	2137.25	2202.13	2490.66	2625.49	2171.4	250.386		-1.32861	-1.31057	-1.24549	-1.04737	-0.598713	-0.283607	0.0623666	0.493348	0.783109	0.9016	0.971921	1.28925	1.4334	0.952151	-1.07279
TraesCS6A02G307700	AT1G74470	AT1G74470	GRMZM2G105644	LOC_Os02g51080	22.1788	44.3805	118.757	256.721	379.724	480.696	540.963	584.812	587.807	774.568	703.233	643.031	869.586	953.777	220.482		-1.59895	-1.52119	-1.2607	-0.777498	-0.3467	0.00693936	0.218017	0.37159	0.382081	1.03618	0.786345	0.575496	1.36897	1.66384	-0.904421
TraesCS6B02G336300	AT1G74470	AT1G74470	GRMZM2G105644	LOC_Os02g51080	14.8773	30.2684	83.8441	176.339	265.563	342.858	383.811	403.724	373.771	465.61	454.276	456.766	676.361	807.935	247.945		-1.54278	-1.47099	-1.22106	-0.789577	-0.373351	-0.0127731	0.178268	0.27116	0.131435	0.559857	0.506982	0.518597	1.543	2.15678	-0.45554
TraesCS6D02G286900	AT1G74470	AT1G74470	GRMZM2G105644	LOC_Os02g51080	13.0016	36.8617	98.3381	216.933	327.165	408.023	443.422	443.678	406.751	493.436	402.941	402.532	584.339	691.04	196.556		-1.75001	-1.62399	-1.29929	-0.672899	-0.0906834	0.336384	0.523353	0.524707	0.329669	0.787513	0.309543	0.307385	1.26764	1.8312	-0.780528
	AT1G74470				16.6859	37.1702	100.313	216.664	324.151	410.526	456.065	477.405	456.11	577.871	520.15	500.776	710.095	817.584	221.661		-1.63058	-1.53872	-1.26035	-0.746658	-0.270245	0.110183	0.306546	0.389153	0.281062	0.794518	0.53429	0.467159	1.3932	1.88394	-0.713496
TraesCS3A02G506200	CAO	AT1G44446	GRMZM2G038487	LOC_Os10g41780	2.03331	4.19112	13.0087	36.0744	73.0628	98.2609	127.364	171.002	217.693	236.863	309.722	341.416	343.272	318.039	86.3389		-1.27159	-1.25406	-1.18243	-0.995042	-0.694548	-0.489838	-0.253407	0.101111	0.480427	0.63617	1.22808	1.48556	1.50063	1.29564	-0.586693
TraesCS3B02G574300	CAO	AT1G44446	GRMZM2G038487	LOC_Os10g41780	1.79876	3.22988	10.2311	26.1026	58.564	81.6004	112.212	152.426	194.508	223.263	294.871	330.008	333.722	319.809	90.1366		-1.21477	-1.20294	-1.1451	-1.01397	-0.745781	-0.555458	-0.302548	0.029694	0.377362	0.614938	1.20655	1.49684	1.52753	1.41258	-0.484933
TraesCS3D02G514100	CAO	AT1G44446	GRMZM2G038487	LOC_Os10g41780	3.52246	5.41681	16.1528	39.1955	75.2906	95.7358	126.355	172.855	219.925	240.198	303.538	324.233	311.953	280.072	104.638		-1.32848	-1.31183	-1.21743	-1.01481	-0.697421	-0.517645	-0.248409	0.160474	0.574358	0.752622	1.30958	1.49154	1.38357	1.10324	-0.439364
	CAO				2.45151	4.27927	13.1309	33.7908	68.9725	91.8657	121.977	165.428	210.708	233.442	302.711	331.885	329.649	305.973	93.7047		-1.27161	-1.25628	-1.18165	-1.00794	-0.712583	-0.52098	-0.268122	0.097093	0.477382	0.66791	1.24807	1.49131	1.47058	1.27049	-0.503663
TraesCS5A02G020900	PSY	AT5G17230	GRMZM2G149317	LOC_Os12g43130	3.75157	5.08878	15.277	36.1796	57.6854	72.1453	88.2337	102.135	115.086	112.171	115.266	152.941	152.801	167.183	98.3843		-1.59577	-1.56992	-1.37294	-0.968807	-0.553014	-0.273446	0.0376086	0.306367	0.556766	0.500406	0.560248	1.28865	1.28596	1.56402	0.233861
TraesCS5D02G026000	PSY	AT5G17230	GRMZM2G149317	LOC_Os12g43130	4.43515	4.12619	17.2153	42.3809	69.8217	93.1394	113.862	125.241	132.001	128.34	121.43	163.487	160.757	182.671	124.524		-1.67489	-1.68037	-1.44828	-1.00207	-0.515512	-0.102061	0.265379	0.467146	0.586998	0.522094	0.399565	1.14528	1.09687	1.48544	0.454424
TraesCS7A02G557300	PSY	AT5G17230	GRMZM2G149317	LOC_Os06g51290	1.15689	1.67855	7.74881	39.8427	94.2621	137.22	175.911	225.173	252.892	247.989	206.468	185.661	198.879	203.178	38.8694		-1.46198	-1.45626	-1.38968	-1.0377	-0.440878	0.0302497	0.454573	0.994847	1.29884	1.24507	0.789703	0.561512	0.706467	0.753617	-1.04838
TraesCS7B02G482000	PSY	AT5G17230	GRMZM2G149317	LOC_Os06g51290	1.55148	3.61299	10.8874	34.5785	71.8105	91.9762	108.233	132.675	152.422	151.207	119.835	102.963	104.888	112.65	49.7835		-1.63487	-1.59363	-1.4481	-0.974141	-0.229288	0.174142	0.499364	0.988351	1.3834	1.3591	0.731486	0.39395	0.432449	0.587743	-0.669954
TraesCS7D02G553300	PSY	AT5G17230	GRMZM2G149317	LOC_Os06g51290	1.62974	2.81927	9.54627	31.5288	63.758	83.678	109.166	141.779	157.391	144.404	118.679	122.862	132.095	130.82	26.6757		-1.51473	-1.49315	-1.37111	-0.972299	-0.387592	-0.0261993	0.436213	1.02788	1.31112	1.0755	0.608792	0.68468	0.85219	0.829054	-1.06034
TraesCS5B02G017900	PSY	AT5G17230	GRMZM2G149317	LOC_Os12g43130	4.30467	5.42528	12.2172	25.2856	36.8228	49.0701	62.7045	82.2196	94.4663	92.5035	84.4222	123.327	127.376	147.074	118.136		-1.4616	-1.43705	-1.28826	-1.00198	-0.749233	-0.480933	-0.182247	0.245268	0.513554	0.470556	0.29352	1.14579	1.2345	1.66603	1.03209
	PSY				2.80492	3.79184	12.1487	34.966	65.6934	87.8715	109.685	134.871	150.71	146.102	127.683	141.873	146.133	157.263	76.0622		-1.55731	-1.5384	-1.3864	-0.992833	-0.479253	-0.113041	0.251815	0.671644	0.941779	0.862121	0.563886	0.869978	0.934739	1.14765	-0.176384
TraesCS4A02G004900	PDS3	AT4G14210	GRMZM2G410515	LOC_Os03g08570	9.77243	11.5482	33.3113	62.8751	81.6676	90.1556	101.74	110.903	109.741	104.589	102.482	97.7313	81.1269	83.0993	85.7933		-2.08831	-2.03377	-1.36538	-0.457422	0.119733	0.380414	0.736185	1.0176	0.981925	0.823683	0.758991	0.61308	0.103127	0.163703	0.246439
TraesCS4B02G300100	PDS3	AT4G14210	GRMZM2G410515	LOC_Os03g08570	10.3368	11.9012	29.9884	54.6158	67.8849	72.896	77.354	84.043	76.0841	66.0692	62.9549	63.4152	55.9924	58.0283	74.9029		-2.14984	-2.07893	-1.25906	-0.142725	0.458749	0.685894	0.887971	1.19117	0.830406	0.376441	0.235277	0.256139	-0.0803265	0.0119603	0.776866
TraesCS4D02G299000	PDS3	AT4G14210	GRMZM2G410515	LOC_Os03g08570	10.4814	10.8436	28.0863	49.7067	65.0155	73.4957	77.7233	82.1688	79.3224	71.3236	72.6417	84.2915	85.1419	86.7345	84.3194		-2.08184	-2.06778	-1.39813	-0.558463	0.0360837	0.365425	0.529612	0.70226	0.591715	0.281067	0.332261	0.7847	0.817729	0.879578	0.785784
	PDS3				10.1969	11.431	30.462	55.7325	71.5227	78.8491	85.6057	92.3715	88.3825	80.6605	79.3596	81.8127	74.0871	75.954	81.6719		-2.10666	-2.06016	-1.34086	-0.386203	0.204855	0.477244	0.717923	0.970345	0.801349	0.49373	0.442176	0.551306	0.280176	0.351747	0.603029
TraesCS5B02G463000	LHCB1.3	AT1G29930	GRMZM2G351977	LOC_Os01g41710	1.51871	0.862602	4.56114	95.2653	343.036	551.746	709.438	838.302	1030.84	1167.41	1157.31	495.911	479.988	318.644	6.36051		-1.16691	-1.16851	-1.15949	-0.938323	-0.334164	0.174752	0.559263	0.873483	1.34297	1.67596	1.65134	0.0386043	-0.000223293	-0.39364	-1.15511
TraesCS5B02G462900	LHCB1.3	AT1G29930	GRMZM2G351977	LOC_Os01g41710	1.00984	0.715557	1.99714	54.374	281.94	483.695	625.859	755.306	933.734	1000.64	941.986	272.105	217.465	110.953	1.50847		-1.02987	-1.03067	-1.02718	-0.884432	-0.26422	0.285648	0.673105	1.0259	1.51219	1.69455	1.53468	-0.291024	-0.439941	-0.730231	-1.02851
TraesCS5B02G462800	LHCB1.3	AT1G29930	GRMZM2G351977	LOC_Os01g41710	1.00662	0.694408	1.43289	46.9156	263.266	459.915	614.468	766.124	933.757	972.131	849.603	217.917	155.248	64.7826	1.08266		-0.984825	-0.98569	-0.983644	-0.857663	-0.258402	0.28629	0.714381	1.13445	1.59877	1.70506	1.36567	-0.384014	-0.557597	-0.808174	-0.984614
	LHCB1.3				1.17839	0.757522	2.66372	65.5183	296.08	498.452	649.922	786.577	966.111	1046.73	982.966	328.644	284.233	164.793	2.98388		-1.06054	-1.06163	-1.05677	-0.893473	-0.285595	0.248897	0.648917	1.01128	1.48464	1.69186	1.51723	-0.212144	-0.332587	-0.644015	-1.05608
TraesCS7A02G276400	LHCB1.4	AT2G34430	GRMZM2G104549	LOC_Os01g41710	6.73281	11.5161	47.3784	261.743	700.394	1152.8	1517.3	1813.77	2191.53	2980.9	3048.75	2566.13	3095.46	3415.64	682.074		-1.28844	-1.28449	-1.25486	-1.07774	-0.715313	-0.341515	-0.0403533	0.2046	0.516722	1.16893	1.22499	0.826225	1.26358	1.52813	-0.73045
TraesCS7D02G276300	LHCB1.4	AT2G34430	GRMZM2G351977	LOC_Os01g41710	7.00887	10.9321	65.1072	316.582	737.677	1145.61	1473.08	1764.11	2118.33	2920.26	2929.8	2283.18	2829.09	3131.56	766.075		-1.3368	-1.33329	-1.28478	-1.0596	-0.682526	-0.31724	-0.0240124	0.236589	0.55378	1.27187	1.28041	0.701394	1.19023	1.46107	-0.657097
TraesCS1B02G317500	LHCB1.4	AT2G34430	GRMZM2G104549	LOC_Os01g52240	1.65552	2.08062	7.10587	94.0504	390.215	655.404	907.378	1134.45	1298.68	1541.88	1424.66	882.492	872.792	815.887	15.3282		-1.2511	-1.2503	-1.24089	-1.07804	-0.523307	-0.0265974	0.445361	0.870675	1.17829	1.63381	1.41425	0.398749	0.380581	0.273994	-1.22549
TraesCSU02G086800	LHCB1.4	AT2G34430	GRMZM2G104549	LOC_Os01g41710	0.48554	0.443676	1.2273	28.2257	109.602	155.361	204.435	233.586	290.089	294.939	327.691	200.482	206.116	167.586	3.79604		-1.30341	-1.30378	-1.29687	-1.05875	-0.341045	0.0625269	0.495344	0.752443	1.25078	1.29355	1.58242	0.460481	0.510166	0.170353	-1.27421
TraesCS6B02G122500	LHCB1.4	AT2G34430	GRMZM2G104549	LOC_Os01g52240	0.0607287	0.0503635	0.0857168	2.0806	10.8115	21.714	30.3511	39.0178	45.5199	39.9777	38.534	24.3765	18.0243	12.4032	0.0592969		-1.16321	-1.16385	-1.16166	-1.0383	-0.498392	0.175802	0.709906	1.24584	1.64792	1.3052	1.21592	0.340444	-0.0523684	-0.399966	-1.16329
	LHCB1.4				3.18869	5.00458	24.1809	140.536	389.74	626.179	826.509	996.986	1188.83	1555.59	1553.89	1191.33	1404.3	1508.62	293.467		-1.26859	-1.26714	-1.24781	-1.06249	-0.552117	-0.0894049	0.317249	0.66203	1.0295	1.33467	1.3436	0.545459	0.658438	0.606716	-1.01011
TraesCS3A02G304900	CURT1	AT1G52220	GRMZM2G302639	LOC_Os01g55570	1.92829	5.65638	20.1487	45.0416	71.9054	101.077	114.8	126.864	144.496	161.63	170.31	165.803	152.944	156.443	77.9904		-1.69886	-1.63502	-1.38685	-0.960577	-0.500552	-0.00100662	0.233995	0.440583	0.742507	1.03591	1.18456	1.10738	0.887181	0.947095	-0.396351
TraesCS3B02G331600	CURT1	AT1G52220	GRMZM2G302639	LOC_Os01g55570	2.00586	3.97909	13.8288	32.522	48.7219	62.465	73.9299	81.5741	91.5495	107.078	107.312	100.249	94.4827	93.183	48.5842		-1.72566	-1.67082	-1.39708	-0.877554	-0.427323	-0.0453732	0.27326	0.48571	0.762946	1.1945	1.20102	1.00471	0.844468	0.808345	-0.431152
TraesCS3D02G296900	CURT1	AT1G52220	GRMZM2G302639	LOC_Os01g55570	1.64767	4.55453	15.7202	33.4557	52.8402	65.706	75.7316	80.8236	88.7851	94.3302	103.268	99.9608	92.4617	95.5872	53.3384		-1.82074	-1.73569	-1.40902	-0.890137	-0.323011	0.0534029	0.346719	0.495694	0.72862	0.890851	1.15235	1.05558	0.836185	0.927627	-0.308435
	CURT1				1.86061	4.73	16.5659	37.0064	57.8225	76.4161	88.154	96.4207	108.277	121.012	126.963	122.004	113.296	115.071	59.971		-1.74842	-1.68051	-1.39765	-0.909423	-0.416962	0.00234103	0.284658	0.473996	0.744691	1.04042	1.17931	1.05589	0.855944	0.894356	-0.378646
TraesCS2A02G247300	PSBO 2	AT3G50820	GRMZM2G113349	LOC_Os01g31690	37.2647	74.1953	235.547	612.641	1099.09	1532.28	1793.36	1966.62	2167.72	2646.03	2758.96	2935.96	3228.45	3502.29	884.582		-1.46758	-1.43495	-1.2924	-0.959227	-0.529438	-0.146712	0.0839552	0.237036	0.41471	0.837309	0.937087	1.09346	1.35188	1.59383	-0.718963
TraesCS2B02G270300	PSBO 2	AT3G50820	GRMZM2G113349	LOC_Os01g31690	41.2033	66.3008	196.898	490.173	848.011	1188.46	1436.99	1643.17	1852.8	2333.64	2464.63	2577.76	2893.55	3118.89	837.143		-1.40869	-1.38388	-1.25476	-0.964791	-0.610991	-0.274386	-0.0286563	0.1752	0.382456	0.857872	0.98739	1.09924	1.41147	1.63426	-0.621736
TraesCS2D02G248400	PSBO 2	AT3G50820	GRMZM2G113349	LOC_Os01g31690	38.0448	64.0481	204.317	529.247	915.803	1272.9	1507.19	1700.09	1886.54	2409.19	2519.19	2725.54	3081	3389.16	904.557		-1.40695	-1.38264	-1.25152	-0.947774	-0.58642	-0.252605	-0.0335854	0.146737	0.321029	0.809602	0.912432	1.10533	1.43762	1.72569	-0.596933
	PSBO 2				38.8376	68.1814	212.254	544.02	954.303	1331.21	1579.18	1769.96	1969.02	2462.95	2580.93	2746.42	3067.67	3336.78	875.427		-1.42774	-1.40049	-1.26622	-0.957264	-0.575616	-0.224568	0.00723784	0.186324	0.372732	0.834928	0.945636	1.09934	1.40032	1.65126	-0.645877
TraesCS5A02G482800	PSAE 2	AT2G20260	GRMZM2G016066	LOC_Os07g25430	4.42654	14.1785	45.1549	134.594	256.205	366.544	438.273	513.826	610.183	813.839	766.063	679.759	765.158	815.256	198.447		-1.43916	-1.40603	-1.30082	-0.997025	-0.583958	-0.209176	0.034461	0.291087	0.618377	1.31012	1.14785	0.854702	1.14477	1.31494	-0.780138
TraesCS5B02G496000	PSAE 2	AT2G20260	GRMZM2G016066	LOC_Os07g25430	8.20748	21.8377	77.4091	214.251	364.73	501.692	585.977	681.89	810.376	977.601	1048.16	920.369	946.209	980.593	237.127		-1.49233	-1.45536	-1.30463	-0.933489	-0.525354	-0.153883	0.0747187	0.334857	0.683341	1.13689	1.32825	0.981667	1.05175	1.14501	-0.871443
TraesCS5D02G496400	PSAE 2	AT2G20260	GRMZM2G016066	LOC_Os07g25430	6.73617	17.1245	55.2323	159.313	291.135	398.584	483.746	555.478	661.261	835.561	858.357	743.543	768.071	803.104	199.016		-1.47032	-1.4363	-1.31151	-0.970699	-0.539042	-0.187194	0.0916717	0.32656	0.672952	1.2437	1.31835	0.942389	1.02271	1.13742	-0.84069
	PSAE 2				6.45673	17.7136	59.2654	169.386	304.023	422.273	502.665	583.731	693.94	875.667	890.859	781.224	826.479	866.318	211.53		-1.46727	-1.43256	-1.30566	-0.967071	-0.549451	-0.183418	0.0669505	0.317502	0.658223	1.23024	1.26482	0.926253	1.07307	1.19912	-0.830757
TraesCS7A02G227100	LHCA 1	AT3G54890	GRMZM2G092311	LOC_Os06g21590	6.74104	16.0775	76.2541	299.868	608.508	863.683	1044.88	1213.75	1420.89	1991.4	1815.59	1639.33	2098.09	2349.37	439.782		-1.35539	-1.34336	-1.26584	-0.977799	-0.580228	-0.251528	-0.0181172	0.199402	0.466233	1.20113	0.974656	0.747616	1.33856	1.66224	-0.79757
TraesCS7B02G192500	LHCA 1	AT3G54890	GRMZM2G092311	LOC_Os06g21590	4.90171	15.1407	66.6611	271.439	578.928	859.792	1057.96	1251.41	1469.95	2064.61	1902.44	1673.83	2054.91	2266.41	452.058		-1.35495	-1.34188	-1.27609	-1.01461	-0.62198	-0.263344	-0.0103023	0.23671	0.515768	1.27509	1.06801	0.776097	1.2627	1.53277	-0.78398
TraesCS7D02G227300	LHCA 1	AT3G54890	GRMZM2G092311	LOC_Os06g21590	7.7662	20.8097	87.6628	346.932	693.418	995.439	1195.66	1382.07	1601.24	2257.53	2061.09	1792.96	2355.81	2604.3	467.529		-1.36219	-1.34718	-1.27023	-0.97184	-0.57307	-0.225473	0.0049605	0.219501	0.471742	1.22707	1.00099	0.692398	1.34018	1.62617	-0.833045
	LHCA 1				6.46965	17.3427	76.8593	306.08	626.951	906.305	1099.5	1282.41	1497.36	2104.52	1926.37	1702.04	2169.61	2406.7	453.123		-1.35751	-1.34414	-1.27072	-0.988084	-0.591759	-0.246782	-0.00781968	0.218538	0.484581	1.23443	1.01455	0.738703	1.31381	1.60706	-0.804865
TraesCS4A02G499500	PETE1	AT1G76100	GRMZM2G071450	LOC_Os06g01210	5.78911	12.5357	50.6638	174.072	331.286	465.911	566.683	671.532	822.374	1076.51	1176.6	1283.89	1400.09	1490.66	402.298		-1.30919	-1.29573	-1.21967	-0.973483	-0.65986	-0.391296	-0.190269	0.0188944	0.319808	0.826782	1.02646	1.24049	1.4723	1.65297	-0.518197
TraesCS7A02G000400	PETE1	AT1G76100	GRMZM2G071450	LOC_Os06g01210	6.00437	15.4763	68.2098	225.483	405.294	570.736	676.615	791.999	971.754	1268.45	1422.57	1535.58	1573.99	1576.14	594.435		-1.37567	-1.35884	-1.26513	-0.985668	-0.666154	-0.372173	-0.184033	0.0209982	0.340413	0.867626	1.14148	1.3423	1.41055	1.41436	-0.330062
TraesCS7D02G000300	PETE1	AT1G76100	GRMZM2G071450	LOC_Os06g01210	7.08815	16.1098	81.0043	272.928	509.958	730.219	889.487	1028.74	1268.54	1563.24	1808.41	1991.54	1942.15	1967.4	669.505		-1.37048	-1.35781	-1.26669	-0.997194	-0.664361	-0.355074	-0.131432	0.0640987	0.400834	0.814638	1.15891	1.41605	1.34669	1.38215	-0.440328
	PETE1				6.29388	14.7072	66.626	224.161	415.513	588.956	710.928	830.756	1020.89	1302.73	1469.2	1603.67	1638.74	1678.06	555.413		-1.35178	-1.33746	-1.2505	-0.985448	-0.663458	-0.372848	-0.168578	0.0346638	0.353685	0.836349	1.10895	1.33295	1.40985	1.48316	-0.429529
TraesCS2A02G223600	ATPC1	AT4G04640	GRMZM2G048907	LOC_Os07g32880	5.73409	13.3518	56.8135	141.425	243.807	341.506	440.197	518.186	632.032	848	999.215	1275.54	1532.21	1623.34	410.401		-1.15294	-1.13829	-1.05474	-0.892074	-0.695248	-0.507424	-0.317694	-0.167763	0.0511019	0.466292	0.756999	1.28823	1.78167	1.95685	-0.374977
TraesCS2B02G273900	ATPC1	AT4G04640	GRMZM2G048907	LOC_Os07g32880	5.96413	13.0906	58.8942	150.155	251.712	349.983	453.836	536.376	651.511	865.789	1045.54	1313.44	1551.55	1630.52	457.083		-1.17007	-1.15654	-1.06959	-0.896361	-0.703581	-0.51704	-0.319904	-0.163224	0.0553291	0.462079	0.803292	1.31182	1.76381	1.91372	-0.31374
TraesCS2D02G229600	ATPC1	AT4G04640	GRMZM2G048907	LOC_Os07g32880	5.82088	12.3687	53.5649	139.065	237.253	325.891	414.014	492.992	597.14	807.352	970.181	1254.12	1492.29	1592.46	431.242		-1.14578	-1.1329	-1.05188	-0.883717	-0.690601	-0.516269	-0.342948	-0.187616	0.0172228	0.430666	0.750917	1.30936	1.77779	1.97482	-0.309064
	ATPC1				5.8397	12.9371	56.4242	143.548	244.257	339.127	436.016	515.851	626.894	840.38	1004.98	1281.03	1525.35	1615.44	432.909		-1.15626	-1.14258	-1.05874	-0.890718	-0.696477	-0.513578	-0.326849	-0.172867	0.0412179	0.453012	0.770402	1.30314	1.77442	1.94847	-0.332594
TraesCS2A02G066700	RBCS	AT1G67090	GRMZM2G098520	LOC_Os12g17600	7.44913	5.32489	10.0745	116.438	549.884	1183.09	1830.89	2555.07	3565.2	4251.16	5527.05	6082.09	5929.85	5618.23	510.995		-1.07338	-1.07429	-1.07225	-1.02675	-0.841293	-0.570371	-0.293206	0.016637	0.448827	0.742318	1.28821	1.52569	1.46055	1.32723	-0.857932
TraesCS2B02G078900	RBCS	AT1G67090	GRMZM2G098520	LOC_Os12g17600	7.02201	3.83385	7.13566	74.6113	353.215	796.932	1292.23	1883.06	2681.23	3246.81	4383.87	5390.88	5348.64	5204.36	359.506		-1.00125	-1.0028	-1.0012	-0.968431	-0.83314	-0.617668	-0.377148	-0.0902376	0.297354	0.572005	1.12417	1.61317	1.59266	1.5226	-0.830085
TraesCS2D02G065100	RBCS	AT1G67090	GRMZM2G098520	LOC_Os12g17600	9.12072	5.7274	19.2862	154.89	578.644	1223.3	1962.15	2827.82	3953.39	4665.72	6007.62	6625.8	6286.71	5938.45	519.41		-1.07495	-1.07629	-1.07091	-1.01711	-0.848992	-0.593229	-0.300093	0.0433586	0.489921	0.772538	1.30493	1.55019	1.41566	1.27749	-0.872493
	RBCS				7.86395	4.96205	12.1655	115.313	493.914	1067.77	1695.09	2421.99	3399.94	4054.57	5306.18	6032.92	5855.06	5587.01	463.304		-1.04986	-1.05113	-1.04812	-1.0041	-0.841142	-0.593756	-0.323483	-0.0100806	0.412034	0.69562	1.2391	1.56302	1.48962	1.37577	-0.853503
TraesCS3A02G367000	SBPASE	AT3G55800	AC147602.5_FG004	LOC_Os04g16680	3.40315	6.56425	23.0156	70.7732	159.772	264.897	363.621	467.522	575.952	808.447	994.79	1200.54	1267	1193.4	330.76		-1.14038	-1.13334	-1.09669	-0.990314	-0.792072	-0.557908	-0.338003	-0.106566	0.13496	0.652836	1.06791	1.52621	1.67425	1.5103	-0.411199
TraesCS3B02G398300	SBPASE	AT3G55800	AC147602.5_FG004	LOC_Os04g16680	4.43693	11.1305	40.297	103.033	209.201	318.782	425.967	528.205	643.198	844.766	1079.15	1319.05	1294.48	1148.16	313.467		-1.19196	-1.1774	-1.11393	-0.977423	-0.746404	-0.507959	-0.274726	-0.0522602	0.197963	0.636567	1.14658	1.66859	1.61514	1.29675	-0.519524
TraesCS3D02G359900	SBPASE	AT3G55800	AC147602.5_FG004	LOC_Os04g16680	3.97661	6.62026	26.6604	87.4271	201.798	334.521	460.21	573.626	716.591	924.085	1154.2	1383.74	1353.92	1229.89	339.466		-1.18595	-1.18056	-1.13976	-1.01604	-0.783171	-0.512938	-0.257028	-0.0261075	0.264977	0.687447	1.15597	1.62333	1.56261	1.31008	-0.50287
	SBPASE				3.9389	8.10501	29.991	87.0777	190.257	306.067	416.6	523.118	645.247	859.099	1076.05	1301.11	1305.13	1190.48	327.898		-1.17276	-1.16377	-1.1168	-0.994591	-0.773882	-0.526268	-0.289919	-0.0616446	0.1993	0.65895	1.12349	1.60605	1.61733	1.37238	-0.477864
TraesCS2D02G346900	PGLP1	AT5G36700	GRMZM2G018441	LOC_Os04g41340	1.24841	1.64052	14.1625	64.006	154.302	232.872	313.516	394.982	476.106	571.828	693.073	840.011	754.349	639.88	156.643		-1.24656	-1.24517	-1.20091	-1.02473	-0.705554	-0.427832	-0.142774	0.145185	0.431938	0.770291	1.19886	1.71825	1.41546	1.01084	-0.697282
TraesCS2B02G366900	PGLP1	AT5G36700	GRMZM2G018441	LOC_Os04g41340	0.781571	0.945965	5.46354	26.0635	72.5485	121.067	169.655	231.789	297.3	367.214	475.087	604.432	556.336	465.224	112.112		-1.13092	-1.13012	-1.10819	-1.00818	-0.78251	-0.546968	-0.311085	-0.00944352	0.308592	0.648001	1.17169	1.79962	1.56613	1.12381	-0.590442
TraesCS2A02G348500	PGLP1	AT5G36700	GRMZM2G018441	LOC_Os04g41340	0.861578	0.643512	5.2966	25.7637	72.6269	120.885	168.026	224.873	279.687	362.638	453.922	572.828	540.818	479	100.847		-1.13121	-1.1323	-1.10905	-1.00678	-0.772614	-0.531478	-0.29592	-0.0118667	0.26203	0.676521	1.13265	1.72681	1.56686	1.25796	-0.631603
	PGLP1				0.963853	1.07667	8.30755	38.611	99.8259	158.274	217.066	283.881	351.031	433.893	540.694	672.424	617.168	528.035	123.2		-1.16956	-1.1692	-1.13938	-1.01323	-0.753559	-0.502093	-0.249926	0.0412917	0.334187	0.698271	1.16774	1.74823	1.51615	1.13087	-0.639776
TraesCS3D02G266100	GLYK	AT1G80380	GRMZM2G054663	LOC_Os01g48990	1.94174	1.48716	7.07527	20.5231	37.3407	57.222	74.9656	98.927	126.211	156.296	218.329	291.244	270.263	226.213	53.663		-1.10955	-1.11425	-1.05657	-0.917777	-0.744204	-0.539009	-0.355878	-0.108574	0.173019	0.483527	1.12377	1.87632	1.65978	1.20514	-0.575742
TraesCS3B02G299300	GLYK	AT1G80380	GRMZM2G054663	LOC_Os01g48990	2.59586	1.93446	7.50435	19.5246	35.857	53.8637	70.2138	91.6046	119.254	141.678	201.466	273.943	246.763	201.57	48.6485		-1.10833	-1.11578	-1.0531	-0.917848	-0.734072	-0.531456	-0.34748	-0.106786	0.20433	0.456655	1.1294	1.94493	1.6391	1.13058	-0.590139
TraesCS3A02G265900	GLYK	AT1G80380	GRMZM2G054663	LOC_Os01g48990	2.36153	1.60831	6.8693	17.7645	33.7408	51.4616	71.0538	93.148	118.337	146.284	204.244	267.581	240.931	189.252	44.7774		-1.10908	-1.1177	-1.0575	-0.932842	-0.750045	-0.547289	-0.323121	-0.0703252	0.217881	0.537639	1.20081	1.92549	1.62057	1.02928	-0.623768
	GLYK				2.29971	1.67664	7.14964	19.2707	35.6462	54.1824	72.0777	94.5598	121.267	148.086	208.013	277.589	252.653	205.679	49.0296		-1.10899	-1.11591	-1.05573	-0.922822	-0.742774	-0.539252	-0.34216	-0.0952283	0.19841	0.492607	1.15133	1.91558	1.63982	1.12166	-0.59655
TraesCS6A02G267300	PRK	AT1G32060	GRMZM2G162529	LOC_Os02g47020	4.07537	7.09911	55.5328	182.455	392.441	575.924	788.827	1059.62	1354.75	1535.63	2050.92	2668.5	2300.22	1963.1	731.993		-1.20995	-1.20644	-1.15012	-1.00255	-0.758409	-0.545079	-0.297542	0.0172996	0.360436	0.570743	1.16986	1.8879	1.45972	1.06775	-0.363621
TraesCS6B02G294700	PRK	AT1G32060	GRMZM2G162529	LOC_Os02g47020	3.85623	8.71629	65.9897	200.285	405.492	593.619	799.531	1069.39	1364.56	1555.16	2055.78	2705.51	2366.61	2062.37	734.475		-1.2123	-1.20675	-1.14139	-0.988122	-0.753924	-0.539219	-0.304217	0.00376936	0.340636	0.558163	1.12951	1.87103	1.48425	1.13703	-0.378463
TraesCS6D02G247400	PRK	AT1G32060	GRMZM2G162529	LOC_Os02g47020	4.50934	6.83012	60.1103	210.864	444.548	657.571	881.522	1177.35	1490.16	1694.47	2238.66	2846.54	2504.41	2189.59	819.114		-1.22866	-1.22617	-1.16894	-1.00702	-0.756018	-0.527212	-0.286668	0.031075	0.367066	0.586513	1.17102	1.82394	1.45645	1.11831	-0.3537
	PRK				4.14698	7.54851	60.5443	197.868	414.16	609.038	823.293	1102.12	1403.16	1595.09	2115.12	2740.18	2390.41	2071.68	761.861		-1.21697	-1.21312	-1.15348	-0.99923	-0.756117	-0.53717	-0.296142	0.0173813	0.356046	0.571807	1.1568	1.86096	1.46681	1.1077	-0.365262
TraesCS2B02G342200	GAPA-2	AT1G12900	GRMZM2G162845	LOC_Os04g38600	7.08084	26.0607	92.348	251.27	531.912	851.621	1146.9	1483.66	1828.63	2802.7	3203.4	3870.09	4558.69	4359.43	530.603		-1.07111	-1.05912	-1.01725	-0.916879	-0.739626	-0.5377	-0.351207	-0.138511	0.079374	0.694591	0.947666	1.36875	1.80366	1.67781	-0.740454
TraesCS2A02G344600	GAPA-2	AT1G12900	GRMZM2G162845	LOC_Os04g38600	3.81081	12.9451	53.5059	162.901	342.09	552.591	741.519	959.103	1188.72	1938.92	2049.07	2419.19	2995.1	2935.91	297.333		-1.06015	-1.0514	-1.01253	-0.907706	-0.736003	-0.534296	-0.353261	-0.144766	0.0752557	0.794122	0.899665	1.25432	1.80618	1.74946	-0.77889
TraesCS2D02G322900	GAPA-2	AT1G12900	GRMZM2G162845	LOC_Os04g38600	1.09382	4.86232	17.2276	44.9141	94.4993	139.934	188.132	234.502	290.877	399.947	481.338	573.624	605.905	549.675	74.3686		-1.14675	-1.12916	-1.07143	-0.942174	-0.710682	-0.49857	-0.273552	-0.0570735	0.206118	0.71532	1.0953	1.52614	1.67685	1.41433	-0.804664
	GAPA-2				3.99516	14.6227	54.3605	153.028	322.834	514.715	692.182	892.42	1102.74	1713.86	1911.27	2287.63	2719.9	2615	300.768		-1.09267	-1.07989	-1.03374	-0.922253	-0.728771	-0.523522	-0.326006	-0.11345	0.120249	0.734678	0.980876	1.38307	1.76223	1.61387	-0.774669

## Sheet: Fig 1. Homeologs AVG Z-score
	Z score values
Gene symbol	1	2	3	4	5	6	7	8	9	10	11	12	13	14	15
For gene ids see spreadsheet "Wheat Arabidopsis maize rice id"
PDV1	3.36605	0.531635	-0.0786873	-0.230772	-0.376452	-0.426428	-0.396317	-0.427893	-0.305861	-0.447632	-0.401257	-0.409607	-0.707011	-0.708946	1.01918
PDV2	2.71846	0.680564	0.666752	0.727389	0.650748	0.19398	-0.219575	-0.52168	-0.795907	-0.88523	-0.906936	-0.951116	-0.901619	-0.828994	0.373161
ARC2	2.98434	1.78582	0.407295	-0.282672	-0.471021	-0.507936	-0.48955	-0.455458	-0.455274	-0.474729	-0.506237	-0.558529	-0.555616	-0.551503	0.131069
ARC6	2.58502	1.4013	1	0.667362	0.421918	0.0426552	-0.253076	-0.471179	-0.62833	-0.763172	-0.823009	-0.847093	-0.881584	-0.853958	-0.596855
FtsZ1	1.8437	1.15185	1.15564	1.33501	0.931346	0.383734	-0.0675989	-0.488094	-0.775649	-0.922228	-0.978375	-0.986088	-0.984671	-0.980926	-0.61765
FtsZ2-1	1.81767	1.23853	1.37148	1.23528	0.697077	0.208278	-0.180976	-0.54131	-0.759625	-0.876411	-0.911753	-0.921103	-0.927363	-0.913434	-0.536341
ARC5	1.0459	0.245298	1.00539	1.56908	1.1281	0.887307	0.542697	0.0691949	-0.418998	-0.737914	-0.937508	-1.1375	-1.24321	-1.19306	-0.824785
POL1A	0.982213	-0.741625	0.242426	1.16664	1.51482	1.4195	1.03557	0.534538	-0.191425	-0.825794	-0.871094	-1.16549	-1.28219	-1.08441	-0.733677
TOC132	2.5586	1.6371	1.15824	0.451231	0.102492	-0.169698	-0.472907	-0.578406	-0.663543	-0.740996	-0.784571	-0.765946	-0.829028	-0.804661	-0.0979077
TOC75-III	1.19003	1.03068	1.48579	1.56643	1.06008	0.551764	0.027386	-0.382245	-0.779325	-0.983267	-1.02609	-1.05432	-1.05176	-1.02592	-0.609243
TOC34	1.04721	0.826951	1.3315	1.56278	1.05506	0.783484	0.357091	-0.114017	-0.526013	-0.904289	-1.01344	-1.20345	-1.21075	-1.16795	-0.824165
TOC159_1	0.8309	0.743394	1.45331	1.31264	1.05356	0.815586	0.52923	0.176221	-0.459592	-0.896411	-1.10255	-1.3299	-1.37902	-1.31417	-0.433196
TIC40	0.652419	0.61148	1.185	1.6325	1.35505	0.887828	0.381891	-0.0968749	-0.570778	-0.991965	-1.18727	-1.24858	-1.26064	-1.18911	-0.160953
TIC20-I	-0.900005	-0.775705	0.229997	1.25488	1.47635	1.40487	1.19007	0.806099	0.27493	-0.288369	-0.682287	-0.973341	-1.15682	-1.12471	-0.735956
RPOTp	0.185789	-0.0232473	1.01186	1.43404	1.38932	1.11835	0.681493	0.160423	-0.408511	-0.845974	-0.984678	-1.22721	-1.25261	-1.17842	-0.0606255
RCB/SVR4	-0.154282	0.229338	1.59151	1.96473	1.26201	0.594309	0.219911	-0.187529	-0.625224	-0.882886	-0.941188	-1.10424	-1.10498	-1.017	0.155511
pTAC2	-0.077509	-0.0116281	1.46298	2.02103	1.37491	0.954943	0.487675	-0.0777007	-0.607494	-0.86094	-0.952084	-1.0702	-1.07106	-1.05148	-0.521445
PTAC14	-0.380158	-0.180395	1.17002	2.05139	1.55091	1.04366	0.576742	0.121773	-0.408414	-0.728809	-0.894711	-1.00256	-1.00785	-1.00985	-0.901753
FLN1	-0.0193965	0.0698832	1.28247	2.10106	1.53511	0.902408	0.381821	-0.123735	-0.555017	-0.80557	-0.930979	-0.98794	-1.00212	-1.0001	-0.847885
MurE-Like	-0.208195	-0.214954	1.07877	1.99928	1.50231	1.03193	0.630249	0.202221	-0.357439	-0.720511	-0.882568	-1.05425	-1.10251	-1.09897	-0.805362
PTAC10	-0.105842	-0.16683	0.870744	1.75449	1.57997	1.30679	0.786108	0.212604	-0.329318	-0.741625	-1.04664	-1.12065	-1.13743	-1.13304	-0.729332
pTAC12/HEMERA	-0.769812	-0.64399	0.495625	1.51571	1.57983	1.34259	1.04842	0.732658	0.114008	-0.457846	-0.842638	-0.99943	-1.1145	-1.08642	-0.914188
PPR5	-0.682017	-0.587972	0.52043	1.71507	1.58989	1.35398	1.00143	0.560817	0.00920068	-0.52809	-0.756838	-1.04631	-1.1068	-1.09129	-0.951506
SVR7	-0.960462	-0.667313	0.30057	1.26003	1.46822	1.4758	1.32929	0.859055	0.138797	-0.388822	-0.933082	-1.08232	-1.12991	-1.07431	-0.595543
PGR3	-1.37006	-1.91102	-0.274549	0.997416	1.4062	1.19408	0.74314	0.422324	0.0477054	-0.220124	0.0340533	0.334634	0.0122958	-0.0122066	-1.4039
PPR103	-0.566023	-0.979661	0.0499331	1.21982	1.66927	1.45596	1.3234	0.681754	0.281433	-0.461479	-0.612926	-0.852338	-1.19214	-1.18404	-0.832974
PPR10	-1.51569	-1.37461	-0.751719	0.162669	0.866751	1.15988	1.35031	1.12725	0.914718	0.846406	0.438775	-0.265577	-0.882638	-1.01615	-1.06038
W tRNA-Syn	-1.15782	-1.13076	-0.396008	0.667949	1.13065	1.31516	1.21198	1.22283	0.935087	0.455334	-0.0803702	-0.578007	-1.11229	-1.23398	-1.24975
PRPL11	-1.38917	-1.24524	-0.615722	0.343888	0.740419	0.970912	1.1135	1.07219	1.16802	0.985677	0.658985	-0.27288	-0.972228	-1.21029	-1.34807
PRPL29	-1.37926	-1.21442	-0.604137	0.319827	0.745262	0.97476	1.09139	1.0924	1.15649	1.06168	0.641425	-0.331793	-0.99692	-1.2152	-1.3415
PRPS9	-1.44037	-1.26903	-0.598971	0.385226	0.746535	1.00359	1.08045	1.05637	1.14037	1.10772	0.561471	-0.398326	-0.923826	-1.082	-1.36922
FUG1	-1.85744	-1.79812	-1.15185	-0.344967	0.37742	0.678001	0.957642	1.24762	1.03382	0.869196	0.508412	0.644941	0.0741332	-0.150333	-1.08848
EF-TU/SVR11	-1.71617	-1.58127	-0.929649	-0.0277172	0.532672	0.913289	1.11553	1.197	1.19217	1.05069	0.477287	0.0635843	-0.419749	-0.618097	-1.24956
GUN1	-0.846303	-1.03616	-0.320456	0.0499156	0.436365	0.795996	1.23924	1.71216	1.4551	0.616974	0.13334	-0.856613	-1.3363	-1.45161	-0.591629
PSY	-1.55731	-1.5384	-1.3864	-0.992833	-0.479253	-0.113041	0.251815	0.671644	0.941779	0.862121	0.563886	0.869978	0.934739	1.14765	-0.176384
PDS3	-2.10666	-2.06016	-1.34086	-0.386203	0.204855	0.477244	0.717923	0.970345	0.801349	0.49373	0.442176	0.551306	0.280176	0.351747	0.603029
LHCB1.3	-1.06054	-1.06163	-1.05677	-0.893473	-0.285595	0.248897	0.648917	1.01128	1.48464	1.69186	1.51723	-0.212144	-0.332587	-0.644015	-1.05608
LHCB1.4	-1.26859	-1.26714	-1.24781	-1.06249	-0.552117	-0.0894049	0.317249	0.66203	1.0295	1.33467	1.3436	0.545459	0.658438	0.606716	-1.01011
CURT1	-1.74842	-1.68051	-1.39765	-0.909423	-0.416962	0.00234103	0.284658	0.473996	0.744691	1.04042	1.17931	1.05589	0.855944	0.894356	-0.378646
PSBO 2	-1.42774	-1.40049	-1.26622	-0.957264	-0.575616	-0.224568	0.00723784	0.186324	0.372732	0.834928	0.945636	1.09934	1.40032	1.65126	-0.645877
PSAE 2	-1.46727	-1.43256	-1.30566	-0.967071	-0.549451	-0.183418	0.0669505	0.317502	0.658223	1.23024	1.26482	0.926253	1.07307	1.19912	-0.830757
LHCA 1	-1.35751	-1.34414	-1.27072	-0.988084	-0.591759	-0.246782	-0.00781968	0.218538	0.484581	1.23443	1.01455	0.738703	1.31381	1.60706	-0.804865
PETE1	-1.35178	-1.33746	-1.2505	-0.985448	-0.663458	-0.372848	-0.168578	0.0346638	0.353685	0.836349	1.10895	1.33295	1.40985	1.48316	-0.429529
ATPC1	-1.15626	-1.14258	-1.05874	-0.890718	-0.696477	-0.513578	-0.326849	-0.172867	0.0412179	0.453012	0.770402	1.30314	1.77442	1.94847	-0.332594
RBCS	-1.04986	-1.05113	-1.04812	-1.0041	-0.841142	-0.593756	-0.323483	-0.0100806	0.412034	0.69562	1.2391	1.56302	1.48962	1.37577	-0.853503
SBPASE	-1.17276	-1.16377	-1.1168	-0.994591	-0.773882	-0.526268	-0.289919	-0.0616446	0.1993	0.65895	1.12349	1.60605	1.61733	1.37238	-0.477864
PGLP1	-1.16956	-1.1692	-1.13938	-1.01323	-0.753559	-0.502093	-0.249926	0.0412917	0.334187	0.698271	1.16774	1.74823	1.51615	1.13087	-0.639776
GLYK	-1.10899	-1.11591	-1.05573	-0.922822	-0.742774	-0.539252	-0.34216	-0.0952283	0.19841	0.492607	1.15133	1.91558	1.63982	1.12166	-0.59655
PRK	-1.21697	-1.21312	-1.15348	-0.99923	-0.756117	-0.53717	-0.296142	0.0173813	0.356046	0.571807	1.1568	1.86096	1.46681	1.1077	-0.365262
GAPA-2	-1.09267	-1.07989	-1.03374	-0.922253	-0.728771	-0.523522	-0.326006	-0.11345	0.120249	0.734678	0.980876	1.38307	1.76223	1.61387	-0.774669

## Sheet: Fig 2. Homeologs AVG Z-score
	Z score values
Gene symbol	1	2	3	4	5	6	7	8	9	10	11	12	13	14	15
For gene ids see spreadsheet "Wheat Arabidopsis maize rice id"
GUN1	-0.846303	-1.03616	-0.320456	0.0499156	0.436365	0.795996	1.23924	1.71216	1.4551	0.616974	0.13334	-0.856613	-1.3363	-1.45161	-0.591629
PPO2	1.31046	1.24025	1.46179	1.54957	0.724641	-0.0239248	-0.427341	-0.405252	-0.414981	-0.616524	-0.91758	-1.11279	-1.26932	-1.32479	0.225786
Glu-tRNA Syn.	-0.91883	-0.717037	0.0733046	0.994653	1.36896	1.47708	1.34513	1.02227	0.471004	-0.0437009	-0.533933	-1.05459	-1.24263	-1.24836	-0.993319
GSA1	-1.02619	-0.697703	0.177297	1.12745	1.47961	1.43549	1.23574	0.923292	0.462912	-0.134992	-0.653843	-1.05826	-1.20457	-1.19547	-0.870766
GSA2	-1.03191	-0.738905	0.197615	1.12112	1.46196	1.43723	1.2032	0.93788	0.508306	-0.0583743	-0.64807	-1.06	-1.21698	-1.20489	-0.908181
HEMB1/ALAD1	-1.27521	-0.979951	-0.0282692	1.00055	1.30209	1.33384	1.21979	0.992176	0.5692	0.151968	-0.361716	-0.801806	-1.07216	-1.10618	-0.944326
HEMC/RUG1	-0.955453	-0.714478	0.243748	1.32488	1.56755	1.43445	1.15291	0.800008	0.328582	-0.221174	-0.64108	-1.01527	-1.12884	-1.1354	-1.04044
PPOX/PPO1	-1.33054	-1.10512	-0.163065	0.829698	1.18374	1.29546	1.12286	1.11743	0.845156	0.468853	-0.0452405	-0.668104	-1.04951	-1.11074	-1.39088
HEMD/DUF3	-1.65764	-1.29319	-0.537242	0.491038	0.884923	1.10033	0.964173	0.824889	0.969892	0.637728	0.469056	0.233836	-0.45477	-1.09112	-1.5419
HEMN1/CPO3	-1.33661	-1.63272	-0.696558	0.799068	0.772638	0.545637	0.647771	0.343192	0.340636	0.0156504	-0.200475	0.340899	-0.312804	0.213203	0.160481
HEMF1/CPO-I	-1.39671	-1.30223	-0.79863	-0.0444639	0.437275	0.641578	0.857461	0.85394	0.8173	0.667586	0.652749	0.385867	-0.0960088	-0.334947	-1.34077
HEMA1/GLUTR	-1.38398	-1.37189	-1.30048	-1.01599	-0.522575	-0.186262	0.226784	0.591384	0.868047	0.693393	0.852197	1.06669	1.43608	1.13237	-1.08576
FC1	-0.750875	0.016856	0.640917	0.50036	0.172743	-0.113903	0.0285614	-0.155055	-0.277372	-0.578016	-0.728891	-0.731503	-0.723151	-0.644334	3.34366
FC2	-1.62038	-2.06784	-1.46949	-0.705817	-0.146213	0.0919873	0.136361	0.273145	0.446038	0.444818	1.23162	1.11227	0.419492	0.705477	1.14854
PORA	-0.511372	0.985776	2.57646	1.91051	0.518296	-0.227968	-0.456566	-0.542024	-0.586115	-0.600628	-0.607654	-0.615643	-0.615588	-0.613203	-0.614282
PORB	-1.99665	-1.1552	0.589576	1.62003	1.34788	1.1903	0.845275	0.355937	-0.141037	-0.00618172	-0.330776	-0.874556	-0.421858	0.0639307	-1.08669
EMB3143	-1.19083	-0.968938	-0.0858132	1.08096	1.37035	1.41202	1.27195	0.978819	0.617948	0.168254	-0.52154	-0.947751	-1.12104	-1.08927	-0.975127
CHLG	-1.04881	-0.82884	-0.0525441	0.996994	1.40271	1.39237	1.33221	0.990447	0.528008	-0.0410529	-0.602952	-1.00158	-1.20797	-1.14065	-0.718328
CHLI2	-1.6927	-1.53652	-0.847677	0.0841619	0.510363	0.824533	0.978695	1.03613	1.06442	1.23416	0.794783	0.103506	-0.44582	-0.660989	-1.44704
CHLD	-1.51552	-1.37899	-0.599753	0.355727	0.880268	1.09558	1.18746	1.26298	0.974963	0.663843	0.415321	-0.154809	-0.732819	-1.01158	-1.44267
CHLM	-1.98276	-1.7854	-0.968698	-0.00459309	0.205992	0.489887	0.710022	0.641079	0.781963	1.81866	0.473965	-0.0213393	0.0913052	0.583167	-1.03325
CHL27	-1.75361	-1.68184	-1.36084	-0.709768	-0.0617571	0.262853	0.524247	0.693799	0.899548	0.887259	1.01993	0.861598	0.767569	0.793881	-1.14287
DVR/PCB2	-1.81046	-1.74326	-1.24398	-0.528959	0.0246055	0.330957	0.616221	0.769685	0.881967	1.21407	0.717523	0.321545	0.209925	0.476187	-0.236027
GUN4	-1.60509	-1.54878	-1.36192	-0.922961	-0.266797	0.0778009	0.526486	0.73268	0.831215	1.06533	0.692138	0.726885	0.991707	1.15693	-1.09562
CHLH/GUN5	-1.32861	-1.31057	-1.24549	-1.04737	-0.598713	-0.283607	0.0623666	0.493348	0.783109	0.9016	0.971921	1.28925	1.4334	0.952151	-1.07279
AT1G74470	-1.63058	-1.53872	-1.26035	-0.746658	-0.270245	0.110183	0.306546	0.389153	0.281062	0.794518	0.53429	0.467159	1.3932	1.88394	-0.713496
CAO	-1.27161	-1.25628	-1.18165	-1.00794	-0.712583	-0.52098	-0.268122	0.097093	0.477382	0.66791	1.24807	1.49131	1.47058	1.27049	-0.503663
